# Supplementary material for: A Pipeline towards the Biochemical Characterization of the Arabidopsis GT14 Family
Source: Int J Mol Sci. 2021 Jan 29;22(3):1360. doi: 10.3390/ijms22031360 (PMC7866395; doi:10.3390/ijms22031360)
Supplement: Supplementary file 1 [file ijms-22-01360-s001.zip]

Archive with 4 entries (3 files):
- ijms-1068100 sm revised/
- ijms-1068100 sm revised/Supplementary materials.pdf
- ijms-1068100 sm revised/Table S2.xlsx
- ijms-1068100 sm revised/Table S3.xlsx
