# Supplementary material for: A Pipeline towards the Biochemical Characterization of the Arabidopsis GT14 Family
Source: Int J Mol Sci. 2021 Jan 29;22(3):1360. doi: 10.3390/ijms22031360 (PMC7866395; doi:10.3390/ijms22031360)
Supplement: Supplementary file 1 [file ijms-22-01360-s001.zip › ijms-1068100 sm revised/Table S3.xlsx]

## Sheet: At-GT.collinearity
GT family	PROTEIN1	PROTEIN2	CHR1	START1	END1	CHR2	START2	END2	COLOR
1	AT1G22340.1	AT1G78270.1	Chr1	7890259	7892118	Chr1	29450563	29452417	255, 0, 0,1.0
1	AT1G05675.1	AT2G31750.2	Chr1	1701116	1702749	Chr2	13497233	13500228	255, 0, 0,1.0
1	AT1G07240.1	AT2G29710.1	Chr1	2223625	2225524	Chr2	12698573	12700343	255, 0, 0,1.0
1	AT1G01390.2	AT4G01070.1	Chr1	148013	149848	Chr4	461513	463542	255, 0, 0,1.0
1	AT2G36750.1	AT3G53150.1	Chr2	15410376	15412064	Chr3	19697607	19699392	255, 0, 0,1.0
1	AT2G36760.1	AT3G53160.1	Chr2	15412967	15414594	Chr3	19702332	19703976	255, 0, 0,1.0
1	AT2G18560.1	AT3G50740.1	Chr2	8059106	8061073	Chr3	18855043	18857040	255, 0, 0,1.0
1	AT2G18570.1	AT4G36770.1	Chr2	8063023	8065015	Chr4	17330146	17331697	255, 0, 0,1.0
1	AT3G21560.1	AT4G15480.1	Chr3	7595680	7597607	Chr4	8848801	8850516	255, 0, 0,1.0
1	AT3G50740.1	AT4G36770.1	Chr3	18855043	18857040	Chr4	17330146	17331697	255, 0, 0,1.0
1	AT3G11340.1	AT5G05860.1	Chr3	3556554	3558361	Chr5	1765390	1767510	255, 0, 0,1.0
1	AT3G46660.1	AT5G59580.1	Chr3	17189264	17191167	Chr5	24005949	24007907	255, 0, 0,1.0
1	AT3G46690.1	AT5G59590.1	Chr3	17197443	17199363	Chr5	24008865	24010688	255, 0, 0,1.0
1	AT3G50740.1	AT5G66690.1	Chr3	18855043	18857040	Chr5	26625049	26626822	255, 0, 0,1.0
1	AT3G55710.1	AT5G05870.1	Chr3	20673564	20676021	Chr5	1767630	1769477	255, 0, 0,1.0
1	AT4G27560.1	AT5G53990.1	Chr4	13759800	13761603	Chr5	21915468	21917225	255, 0, 0,1.0
1	AT4G27570.1	AT5G54060.1	Chr4	13763410	13765064	Chr5	21936746	21938396	255, 0, 0,1.0
2	AT2G21770.1	AT4G39350.1	Chr2	9284391	9289744	Chr4	18296388	18302192	129, 255, 129,1.0
2	AT2G25540.1	AT4G32410.1	Chr2	10866822	10872243	Chr4	15640490	15646844	129, 255, 129,1.0
2	AT2G24630.1	AT4G31590.1	Chr2	10471196	10474610	Chr4	15309506	15312987	129, 255, 129,1.0
2	AT3G03050.1	AT5G16910.1	Chr3	686981	691911	Chr5	5560607	5565660	129, 255, 129,1.0
2	AT5G09870.1	AT5G64740.1	Chr5	3072870	3078416	Chr5	25881033	25886728	129, 255, 129,1.0
4	AT1G19710.1	AT1G75420.1	Chr1	6814704	6816876	Chr1	28305218	28307548	148, 0, 211,1.0
4	AT1G52420.1	AT3G15940.1	Chr1	19527822	19531443	Chr3	5393513	5396759	148, 0, 211,1.0
8	AT1G18580.1	AT1G74088.2	Chr1	6395769	6398274	Chr1	27861116	27862750	210, 255, 0,1.0
8	AT1G09350.1	AT1G56600.1	Chr1	3019639	3021443	Chr1	21207537	21209635	210, 255, 0,1.0
8	AT1G24170.1	AT1G70090.1	Chr1	8557215	8559066	Chr1	26400694	26402815	210, 255, 0,1.0
8	AT1G06780.2	AT2G30575.1	Chr1	2083311	2087131	Chr2	13020356	13024218	210, 255, 0,1.0
8	AT3G01040.2	AT5G15470.1	Chr3	8723	12472	Chr5	5020941	5024750	210, 255, 0,1.0
10	AT1G49710.1	AT3G19280.1	Chr1	18391273	18394030	Chr3	6681196	6684029	252, 128, 128,1.0
14	AT1G53100.1	AT3G15350.1	Chr1	19786956	19789150	Chr3	5166206	5169151	213, 125, 162,1.0
14	AT1G03520.1	AT4G03340.1	Chr1	877861	880259	Chr4	1467727	1470080	213, 125, 162,1.0
17	AT1G12990.1	AT3G26445.1	Chr1	4433605	4436102	Chr3	9680120	9680746	200, 200, 255,1.0
17	AT3G01620.1	AT5G14480.1	Chr3	235197	236968	Chr5	4667774	4670213	200, 200, 255,1.0
20	AT1G60140.1	AT1G70290.1	Chr1	22176934	22181313	Chr1	26470795	26474833	198, 0, 224,1.0
20	AT1G23870.1	AT1G70290.1	Chr1	8432179	8435656	Chr1	26470795	26474833	198, 0, 224,1.0
20	AT1G16980.1	AT1G78580.1	Chr1	5807200	5811610	Chr1	29552340	29559811	198, 0, 224,1.0
31	AT1G22015.1	AT1G77810.1	Chr1	7750994	7753519	Chr1	29260899	29263119	0, 104, 255,1.0
31	AT1G05170.2	AT2G32430.1	Chr1	1490974	1494248	Chr2	13771296	13774502	0, 104, 255,1.0
31	AT1G53290.1	AT3G14960.1	Chr1	19871116	19873727	Chr3	5035841	5038114	0, 104, 255,1.0
31	AT1G01570.2	AT4G00295.1	Chr1	204935	207642	Chr4	126509	128060	0, 104, 255,1.0
31	AT2G25300.1	AT4G32120.1	Chr2	10771585	10774403	Chr4	15516776	15519996	0, 104, 255,1.0
31	AT4G11350.1	AT4G23490.1	Chr4	6901503	6904426	Chr4	12251334	12254275	0, 104, 255,1.0
32	AT2G38150.1	AT5G01250.1	Chr2	15981625	15982917	Chr5	102176	103770	141, 141, 255,1.0
32	AT3G09020.1	AT5G01250.1	Chr3	2753307	2754621	Chr5	102176	103770	141, 141, 255,1.0
34	AT1G18690.1	AT1G74380.1	Chr1	6433517	6437129	Chr1	27959527	27961487	207, 123, 0,1.0
34	AT2G22900.1	AT4G37690.1	Chr2	9744146	9746435	Chr4	17707894	17709847	207, 123, 0,1.0
37	AT1G14080.1	AT2G03210.2	Chr1	4822439	4824414	Chr2	968269	970232	0, 255, 192,1.0
47	AT1G63450.1	AT5G41250.1	Chr1	23531240	23534569	Chr5	16501217	16502902	179, 194, 0,1.0
47	AT5G11130.1	AT5G25310.1	Chr5	3542139	3544724	Chr5	8784747	8787366	179, 194, 0,1.0
47	AT5G11610.1	AT5G25820.1	Chr5	3735440	3738230	Chr5	8997100	9000345	179, 194, 0,1.0
48	AT1G05570.1	AT2G31960.1	Chr1	1647575	1659611	Chr2	13588522	13600430	130, 111, 255,1.0
61	AT2G41640.1	AT3G57380.1	Chr2	17360374	17362601	Chr3	21229727	21231833	255, 128, 0,1.0
75	AT3G02230.1	AT5G15650.1	Chr3	415389	417723	Chr5	5092140	5095302	0, 255, 0,1.0
77	AT1G19360.1	AT1G75110.1	Chr1	6690399	6692566	Chr1	28194005	28196033	0, 177, 0,1.0
77	AT1G14590.1	AT2G02061.1	Chr1	4998767	5000710	Chr2	498025	499559	0, 177, 0,1.0
77	AT4G19970.1	AT5G44820.1	Chr4	10818128	10820704	Chr5	18095614	18097611	0, 177, 0,1.0
90	AT2G45830.1	AT3G61270.1	Chr2	18865923	18868542	Chr3	22678034	22680509	247, 255, 0,1.0
90	AT2G45840.1	AT3G61280.1	Chr2	18869153	18871786	Chr3	22680960	22683769	247, 255, 0,1.0
90	AT3G48980.2	AT5G23850.1	Chr3	18155087	18158417	Chr5	8037798	8040941	247, 255, 0,1.0
92	AT4G20170.1	AT5G44670.1	Chr4	10896579	10899141	Chr5	18018905	18021508	192, 135, 213,1.0
106	AT1G20550.1	AT1G76270.1	Chr1	7115241	7118331	Chr1	28613207	28616785	255, 185, 0,1.0
106	AT1G11990.2	AT1G62330.1	Chr1	4046079	4049138	Chr1	23046768	23050337	255, 185, 0,1.0
106	AT1G14020.1	AT2G03280.2	Chr1	4802720	4805375	Chr2	996088	998455	255, 185, 0,1.0
106	AT1G14970.1	AT2G01480.1	Chr1	5161645	5165139	Chr2	216605	220989	255, 185, 0,1.0
106	AT1G51630.1	AT3G21190.1	Chr1	19141823	19144320	Chr3	7432193	7434743	255, 185, 0,1.0
106	AT2G37980.1	AT3G54100.1	Chr2	15893800	15897805	Chr3	20033951	20038200	255, 185, 0,1.0
106	AT2G37980.1	AT5G01100.1	Chr2	15893800	15897805	Chr5	34538	37999	255, 185, 0,1.0
106	AT3G02250.1	AT5G15740.1	Chr3	423791	427095	Chr5	5134507	5137707	255, 185, 0,1.0
NC	AT1G11940.1	AT1G62305.1	Chr1	4031534	4034155	Chr1	23026730	23029531	0, 0, 0,1.0
NC	AT1G11170.1	AT1G61240.1	Chr1	3740664	3744675	Chr1	22582004	22585223	0, 0, 0,1.0
NC	AT1G24570.2	AT1G67850.1	Chr1	8706800	8709627	Chr1	25437900	25442142	0, 0, 0,1.0
NC	AT1G05150.1	AT2G32450.1	Chr1	1484067	1487027	Chr2	13778320	13781398	0, 0, 0,1.0
NC	AT1G08040.1	AT2G28310.1	Chr1	2495309	2498764	Chr2	12085356	12088121	0, 0, 0,1.0
NC	AT1G51770.1	AT3G21310.1	Chr1	19201789	19203386	Chr3	7497240	7500323	0, 0, 0,1.0
NC	AT1G13000.1	AT3G26440.5	Chr1	4436101	4439639	Chr3	9676790	9681136	0, 0, 0,1.0
NC	AT2G41451.1	AT3G57200.1	Chr2	17282868	17285361	Chr3	21169265	21172540	0, 0, 0,1.0
NC	AT2G41770.1	AT3G57420.1	Chr2	17424358	17427282	Chr3	21252354	21255482	0, 0, 0,1.0
NC	AT2G41150.2	AT3G56750.1	Chr2	17153806	17155982	Chr3	21018089	21020453	0, 0, 0,1.0
NC	AT2G19160.1	AT4G30060.1	Chr2	8309533	8314008	Chr4	14688991	14692553	0, 0, 0,1.0
NC	AT3G23760.1	AT4G14100.1	Chr3	8562745	8564717	Chr4	8120717	8122417	0, 0, 0,1.0
NC	AT3G27330.1	AT5G40720.1	Chr3	10116674	10120645	Chr5	16297465	16300037	0, 0, 0,1.0
NC	AT4G30060.1	AT5G57270.1	Chr4	14688991	14692553	Chr5	23200591	23203899	0, 0, 0,1.0
NC	AT5G11730.1	AT5G25970.1	Chr5	3780302	3782793	Chr5	9066278	9068511	0, 0, 0,1.0

## Sheet: At.collinearity
PROTEIN1	PROTEIN2		CHR1	START1	END1	CHR2	START2	END2	COLOR
AT1G01030.1	AT2G46870.1		Chr1	1484067	1487027	Chr2	13778320	13781398	0, 0, 0,1.0
AT1G01050.1	AT2G46860.1		Chr1	2495309	2498764	Chr2	12085356	12088121	0, 0, 0,1.0
AT1G01060.1	AT2G46830.1		Chr1	3740664	3744675	Chr1	22582004	22585223	0, 0, 0,1.0
AT1G01120.1	AT2G46720.1		Chr1	4031534	4034155	Chr1	23026730	23029531	0, 0, 0,1.0
AT1G01190.2	AT2G46660.1		Chr1	4436101	4439639	Chr3	9676790	9681136	0, 0, 0,1.0
AT1G01240.1	AT2G46550.1		Chr1	19201789	19203386	Chr3	7497240	7500323	0, 0, 0,1.0
AT1G01260.1	AT2G46510.1		Chr1	204935	207642	Chr4	126509	128060	0, 104, 255,1.0
AT1G01340.2	AT4G01010.1		Chr1	1490974	1494248	Chr2	13771296	13774502	0, 104, 255,1.0
AT1G01350.1	AT4G01023.2		Chr1	7750994	7753519	Chr1	29260899	29263119	0, 104, 255,1.0
AT1G01360.1	AT4G01026.1		Chr1	19871116	19873727	Chr3	5035841	5038114	0, 104, 255,1.0
AT1G01380.1	AT4G01060.1		Chr1	4998767	5000710	Chr2	498025	499559	0, 177, 0,1.0
AT1G01390.2	AT4G01070.1		Chr1	6690399	6692566	Chr1	28194005	28196033	0, 177, 0,1.0
AT1G01430.1	AT4G01080.1		Chr1	4822439	4824414	Chr2	968269	970232	0, 255, 192,1.0
AT1G01440.1	AT4G01090.1		Chr1	8706800	8709627	Chr1	25437900	25442142	0,0,0,1.0
AT1G01453.2	AT4G01110.1		Chr1	1647575	1659611	Chr2	13588522	13600430	130, 111, 255,1.0
AT1G01460.1	AT4G01190.2		Chr1	6814704	6816876	Chr1	28305218	28307548	148, 0, 211,1.0
AT1G01470.1	AT2G46140.1		Chr1	19527822	19531443	Chr3	5393513	5396759	148, 0, 211,1.0
AT1G01480.1	AT3G61510.1		Chr1	23531240	23534569	Chr5	16501217	16502902	179, 194, 0,1.0
AT1G01520.1	AT4G01280.2		Chr1	5807200	5811610	Chr1	29552340	29559811	198, 0, 224,1.0
AT1G01540.2	AT4G01330.2		Chr1	8432179	8435656	Chr1	26470795	26474833	198, 0, 224,1.0
AT1G01550.1	AT2G46080.1		Chr1	22176934	22181313	Chr1	26470795	26474833	198, 0, 224,1.0
AT1G01550.1	AT3G61500.2		Chr1	4433605	4436102	Chr3	9680120	9680746	200, 200, 255,1.0
AT1G01550.1	AT4G01360.1		Chr1	6433517	6437129	Chr1	27959527	27961487	207, 123, 0,1.0
AT1G01560.2	AT2G46070.3		Chr1	2083311	2087131	Chr2	13020356	13024218	210, 255, 0,1.0
AT1G01560.2	AT4G01370.1		Chr1	3019639	3021443	Chr1	21207537	21209635	210, 255, 0,1.0
AT1G01570.2	AT4G00295.1		Chr1	6395769	6398274	Chr1	27861116	27862750	210, 255, 0,1.0
AT1G01600.1	AT2G45970.1		Chr1	8557215	8559066	Chr1	26400694	26402815	210, 255, 0,1.0
AT1G01600.1	AT4G00360.1		Chr1	877861	880259	Chr4	1467727	1470080	213, 125, 162,1.0
AT1G01610.1	AT4G00400.1		Chr1	19786956	19789150	Chr3	5166206	5169151	213, 125, 162,1.0
AT1G01620.1	AT2G45960.3		Chr1	11649	13714	Chr2	19260906	19262533	240,240,240,1.0
AT1G01620.1	AT3G61430.1		Chr1	31170	33171	Chr2	19253670	19255328	240,240,240,1.0
AT1G01620.1	AT4G00430.1		Chr1	33662	37840	Chr2	19245591	19248915	240,240,240,1.0
AT1G01660.2	AT3G61390.2		Chr1	57164	59215	Chr2	19197330	19200442	240,240,240,1.0
AT1G01670.1	AT2G45920.1		Chr1	83045	84946	Chr2	19153328	19155579	240,240,240,1.0
AT1G01695.1	AT2G45900.1		Chr1	99866	101987	Chr2	19111961	19114206	240,240,240,1.0
AT1G01695.1	AT3G61380.1		Chr1	108991	111699	Chr2	19090953	19093373	240,240,240,1.0
AT1G01695.1	AT4G00440.2		Chr1	132270	135924	Chr4	434217	437591	240,240,240,1.0
AT1G01700.4	AT2G45890.1		Chr1	136090	138162	Chr4	445422	446831	240,240,240,1.0
AT1G01700.4	AT4G00460.2		Chr1	141870	143261	Chr4	446978	448511	240,240,240,1.0
AT1G01710.1	AT4G00520.2		Chr1	147043	148014	Chr4	460479	461074	240,240,240,1.0
AT1G01715.1	AT4G00525.1		Chr1	156477	158823	Chr4	466298	468294	240,240,240,1.0
AT1G01725.1	AT4G00530.1		Chr1	159628	162953	Chr4	470506	473879	240,240,240,1.0
AT1G01780.1	AT2G45800.1		Chr1	166618	167842	Chr4	479963	481160	240,240,240,1.0
AT1G01780.1	AT3G61230.1		Chr1	168559	171386	Chr4	504135	506403	240,240,240,1.0
AT1G01790.1	AT4G00630.2		Chr1	171525	172948	Chr2	18958999	18960645	240,240,240,1.0
AT1G01800.1	AT3G61220.3		Chr1	175706	178406	Chr3	22763495	22766010	240,240,240,1.0
AT1G01820.1	AT2G45740.1		Chr1	190408	192436	Chr4	535241	537554	240,240,240,1.0
AT1G01830.1	AT2G45720.1		Chr1	195645	198787	Chr4	550349	553016	240,240,240,1.0
AT1G02370.1	AT4G01990.1		Chr1	199527	201775	Chr2	18948116	18950120	240,240,240,1.0
AT1G02380.1	AT4G01960.1		Chr1	199527	201775	Chr3	22760628	22762388	240,240,240,1.0
AT1G02390.1	AT4G01950.2		Chr1	199527	201775	Chr4	564760	566408	240,240,240,1.0
AT1G02450.1	AT4G01895.1		Chr1	202111	204440	Chr2	18945937	18948067	240,240,240,1.0
AT1G02460.1	AT4G01890.1		Chr1	202111	204440	Chr4	566917	570299	240,240,240,1.0
AT1G02470.1	AT4G01883.1		Chr1	218834	221286	Chr2	18912095	18914739	240,240,240,1.0
AT1G02500.1	AT4G01850.1		Chr1	218834	221286	Chr4	160643	163023	240,240,240,1.0
AT1G02510.1	AT4G01840.1		Chr1	221642	224351	Chr4	173953	176870	240,240,240,1.0
AT1G02520.1	AT4G01820.1		Chr1	225665	227543	Chr2	18910295	18911982	240,240,240,1.0
AT1G02580.1	AT4G02020.1		Chr1	225665	227543	Chr3	22733243	22735394	240,240,240,1.0
AT1G02610.1	AT4G02075.1		Chr1	225665	227543	Chr4	185285	187680	240,240,240,1.0
AT1G02620.1	AT4G02080.1		Chr1	239841	242703	Chr3	22716238	22718490	240,240,240,1.0
AT1G02650.1	AT4G02100.1		Chr1	242713	246054	Chr2	18898629	18901303	240,240,240,1.0
AT1G02690.2	AT4G02150.1		Chr1	252626	254530	Chr2	18885751	18889178	240,240,240,1.0
AT1G02750.1	AT4G02200.3		Chr1	252626	254530	Chr3	22708482	22712077	240,240,240,1.0
AT1G02780.1	AT4G02230.1		Chr1	252626	254530	Chr4	193879	198579	240,240,240,1.0
AT1G02800.1	AT4G02290.1		Chr1	259495	261615	Chr2	18883377	18885729	240,240,240,1.0
AT1G02810.1	AT4G02330.1		Chr1	259495	261615	Chr4	211000	213697	240,240,240,1.0
AT1G02813.1	AT4G02360.1		Chr1	262828	266324	Chr4	227650	231751	240,240,240,1.0
AT1G02820.1	AT4G02380.3		Chr1	266333	267883	Chr4	231780	232939	240,240,240,1.0
AT1G02840.1	AT4G02430.4		Chr1	269792	270859	Chr4	232928	233652	240,240,240,1.0
AT1G02890.1	AT4G02480.1		Chr1	282761	284245	Chr2	18857941	18859278	240,240,240,1.0
AT1G02920.1	AT4G02520.1		Chr1	282761	284245	Chr3	22664425	22665690	240,240,240,1.0
AT1G02980.1	AT4G02570.1		Chr1	284350	291201	Chr4	261449	268031	240,240,240,1.0
AT1G03040.3	AT4G02590.1		Chr1	293246	295086	Chr3	22662877	22664316	240,240,240,1.0
AT1G03050.1	AT4G02650.1		Chr1	296001	298334	Chr2	18839675	18841403	240,240,240,1.0
AT1G03060.1	AT4G02660.2		Chr1	298451	300757	Chr2	18833086	18836291	240,240,240,1.0
AT1G03070.1	AT4G02690.1		Chr1	474373	476612	Chr4	871126	872920	240,240,240,1.0
AT1G03080.1	AT4G02710.1		Chr1	476945	479112	Chr4	850914	853329	240,240,240,1.0
AT1G03130.1	AT4G02770.1		Chr1	480650	483373	Chr4	844346	846814	240,240,240,1.0
AT1G03170.1	AT4G02810.1		Chr1	497917	498539	Chr4	819957	820379	240,240,240,1.0
AT1G03210.2	AT4G02850.1		Chr1	504463	507268	Chr4	816200	818468	240,240,240,1.0
AT1G03290.1	AT4G02880.2		Chr1	511765	513721	Chr4	813048	815170	240,240,240,1.0
AT1G03340.1	AT4G02920.2		Chr1	518091	520495	Chr4	795986	798381	240,240,240,1.0
AT1G03365.1	AT4G03000.1		Chr1	520498	521668	Chr4	793177	795237	240,240,240,1.0
AT1G03440.1	AT4G03010.1		Chr1	523536	529069	Chr4	780646	785340	240,240,240,1.0
AT1G03445.1	AT4G03080.1		Chr1	544733	549202	Chr4	886580	891987	240,240,240,1.0
AT1G03457.2	AT4G03110.1		Chr1	553019	556152	Chr4	913334	916509	240,240,240,1.0
AT1G03470.1	AT4G03153.1		Chr1	557092	558774	Chr4	921447	922759	240,240,240,1.0
AT1G03475.1	AT4G03205.2		Chr1	568558	570554	Chr4	929869	932397	240,240,240,1.0
AT1G03520.1	AT4G03340.1		Chr1	584260	587219	Chr4	950546	953690	240,240,240,1.0
AT1G03590.1	AT4G03415.1		Chr1	602489	604387	Chr4	972707	974692	240,240,240,1.0
AT1G03610.1	AT4G03420.1		Chr1	607799	609534	Chr4	979158	980698	240,240,240,1.0
AT1G03660.1	AT4G03460.1		Chr1	613197	616231	Chr4	1002338	1005305	240,240,240,1.0
AT1G03670.1	AT4G03490.3		Chr1	618061	620502	Chr4	1032350	1035055	240,240,240,1.0
AT1G03680.1	AT4G03520.1		Chr1	620678	621329	Chr4	1041086	1041802	240,240,240,1.0
AT1G03700.1	AT4G03540.1		Chr1	623656	624567	Chr4	1046073	1047105	240,240,240,1.0
AT1G03710.1	AT4G03565.1		Chr1	626639	629993	Chr4	1068974	1072223	240,240,240,1.0
AT1G03730.1	AT4G28330.1		Chr1	645084	652001	Chr4	1081671	1088846	240,240,240,1.0
AT1G03730.1	AT4G03600.1		Chr1	658578	659980	Chr4	1110343	1112033	240,240,240,1.0
AT1G03740.1	AT5G44290.1		Chr1	677360	681334	Chr4	1128558	1133697	240,240,240,1.0
AT1G03770.2	AT5G44280.2		Chr1	703849	706664	Chr4	1137487	1140540	240,240,240,1.0
AT1G03780.3	AT5G44270.1		Chr1	707485	710041	Chr4	1156379	1158788	240,240,240,1.0
AT1G03790.1	AT5G44260.1		Chr1	712473	726891	Chr4	1159494	1174321	240,240,240,1.0
AT1G03800.1	AT5G44210.1		Chr1	729830	731565	Chr4	1185751	1187816	240,240,240,1.0
AT1G03810.1	AT4G28440.1		Chr1	731592	738306	Chr4	1193516	1197630	240,240,240,1.0
AT1G03840.1	AT5G44160.1		Chr1	753307	754262	Chr4	1229031	1230164	240,240,240,1.0
AT1G03860.1	AT4G28510.1		Chr1	768376	770684	Chr4	1256144	1257320	240,240,240,1.0
AT1G03860.1	AT5G44140.1		Chr1	782904	784346	Chr4	1266463	1268612	240,240,240,1.0
AT1G03870.1	AT5G44130.1		Chr1	807396	813216	Chr4	1274465	1278718	240,240,240,1.0
AT1G03880.1	AT4G28520.1		Chr1	819612	821476	Chr4	1292494	1295257	240,240,240,1.0
AT1G03880.1	AT5G44120.3		Chr1	826523	830393	Chr4	1324063	1327520	240,240,240,1.0
AT1G03905.1	AT5G44110.1		Chr1	852151	854297	Chr4	1329548	1331387	240,240,240,1.0
AT1G03930.1	AT4G28540.1		Chr1	854410	859701	Chr4	1359655	1365498	240,240,240,1.0
AT1G03930.1	AT5G44100.1		Chr1	860762	864372	Chr4	1376306	1379715	240,240,240,1.0
AT1G03960.1	AT5G44090.2		Chr1	865908	867733	Chr4	1394845	1395588	240,240,240,1.0
AT1G03970.1	AT5G44080.1		Chr1	868853	871308	Chr4	1412785	1414782	240,240,240,1.0
AT1G03980.2	AT5G44070.1		Chr1	894238	897718	Chr4	1503708	1506535	240,240,240,1.0
AT1G03982.1	AT4G28556.1		Chr1	900732	903070	Chr4	1511597	1514072	240,240,240,1.0
AT1G03990.1	AT4G28570.1		Chr1	911310	913808	Chr4	1537118	1540713	240,240,240,1.0
AT1G04000.1	AT5G44060.1		Chr1	914222	916222	Chr4	1549345	1552931	240,240,240,1.0
AT1G04030.1	AT5G44040.1		Chr1	916772	918064	Chr4	1562203	1564204	240,240,240,1.0
AT1G04040.1	AT5G44020.1		Chr1	920950	922098	Chr4	1569937	1571737	240,240,240,1.0
AT1G04050.1	AT5G43990.2		Chr1	923390	924730	Chr4	1586747	1587734	240,240,240,1.0
AT1G04070.1	AT5G43970.1		Chr1	930715	931985	Chr4	14022280	14023305	240,240,240,1.0
AT1G04090.1	AT5G43950.1		Chr1	930715	931985	Chr4	1603638	1604628	240,240,240,1.0
AT1G04100.1	AT4G28640.2		Chr1	933444	937043	Chr5	17840424	17843678	240,240,240,1.0
AT1G04140.2	AT5G43930.4		Chr1	944572	947483	Chr5	17835849	17839254	240,240,240,1.0
AT1G04160.1	AT4G28710.1		Chr1	947520	951827	Chr5	17833636	17835817	240,240,240,1.0
AT1G04160.1	AT5G43900.3		Chr1	954290	956144	Chr5	17829618	17831336	240,240,240,1.0
AT1G04180.1	AT4G28720.1		Chr1	957104	958383	Chr5	17806397	17807541	240,240,240,1.0
AT1G04180.1	AT5G43890.1		Chr1	958759	959609	Chr4	14059896	14061386	240,240,240,1.0
AT1G04220.1	AT5G43760.1		Chr1	967470	970334	Chr5	17772856	17775749	240,240,240,1.0
AT1G04230.1	AT5G43720.1		Chr1	979307	982002	Chr4	14084624	14086882	240,240,240,1.0
AT1G04240.2	AT3G23030.2		Chr1	979307	982002	Chr5	17762491	17763666	240,240,240,1.0
AT1G04240.2	AT5G43700.1		Chr1	982381	983544	Chr5	17760865	17762089	240,240,240,1.0
AT1G04250.1	AT3G23050.1		Chr1	985751	988146	Chr4	14087556	14089796	240,240,240,1.0
AT1G04270.1	AT5G43640.1		Chr1	985751	988146	Chr5	17756238	17758336	240,240,240,1.0
AT1G04300.3	AT5G43560.1		Chr1	993400	995989	Chr5	17753959	17755768	240,240,240,1.0
AT1G04310.1	AT3G23150.1		Chr1	1004688	1008370	Chr4	14106735	14110706	240,240,240,1.0
AT1G04330.1	AT3G23170.1		Chr1	1004688	1008370	Chr5	17749057	17752839	240,240,240,1.0
AT1G04340.1	AT3G23175.1		Chr1	1013652	1017957	Chr5	17742766	17748525	240,240,240,1.0
AT1G04340.1	AT5G43460.1		Chr1	1018058	1019247	Chr5	17737874	17739949	240,240,240,1.0
AT1G04350.1	AT5G43440.1		Chr1	1019311	1022108	Chr5	17734706	17737859	240,240,240,1.0
AT1G04360.1	AT5G43420.1		Chr1	1022251	1023719	Chr4	14114104	14115897	240,240,240,1.0
AT1G04370.1	AT3G23220.1		Chr1	1024740	1027616	Chr4	14119353	14122329	240,240,240,1.0
AT1G04370.1	AT5G43410.1		Chr1	1027853	1029119	Chr5	17731005	17732298	240,240,240,1.0
AT1G04410.1	AT5G43330.1		Chr1	1040375	1042892	Chr5	17719659	17721606	240,240,240,1.0
AT1G04430.1	AT3G23300.1		Chr1	1042362	1043887	Chr5	17712203	17714406	240,240,240,1.0
AT1G04440.1	AT3G23340.1		Chr1	1045598	1049477	Chr5	17697875	17702034	240,240,240,1.0
AT1G04440.1	AT5G43320.1		Chr1	1050505	1051194	Chr5	17692786	17693481	240,240,240,1.0
AT1G04450.1	AT2G33460.1		Chr1	1057041	1059454	Chr5	17686500	17688668	240,240,240,1.0
AT1G04450.1	AT3G23380.1		Chr1	1059470	1061209	Chr4	14142135	14143969	240,240,240,1.0
AT1G04470.1	AT2G33420.1		Chr1	1075545	1080630	Chr5	17676800	17681000	240,240,240,1.0
AT1G04480.1	AT2G33370.1		Chr1	1086170	1096510	Chr4	14171998	14182168	240,240,240,1.0
AT1G04490.1	AT2G33360.1		Chr1	1086170	1096510	Chr5	17656894	17667451	240,240,240,1.0
AT1G04500.1	AT2G33350.5		Chr1	1104493	1106241	Chr4	14192569	14194302	240,240,240,1.0
AT1G04510.1	AT2G33340.1		Chr1	1104493	1106241	Chr5	17648576	17650375	240,240,240,1.0
AT1G04520.1	AT2G33330.1		Chr1	1119699	1122786	Chr5	17585523	17588733	240,240,240,1.0
AT1G04540.1	AT2G33320.1		Chr1	1125515	1128788	Chr5	17557088	17559412	240,240,240,1.0
AT1G04550.2	AT2G33310.2		Chr1	1128149	1129689	Chr3	8180646	8182095	240,240,240,1.0
AT1G04570.1	AT2G33280.1		Chr1	1128149	1129689	Chr5	17550179	17551715	240,240,240,1.0
AT1G04600.1	AT2G33240.1		Chr1	1136078	1138663	Chr3	8194606	8197155	240,240,240,1.0
AT1G04610.1	AT2G33230.1		Chr1	1141558	1143130	Chr5	17531302	17532499	240,240,240,1.0
AT1G04630.1	AT2G33220.2		Chr1	1148659	1154652	Chr5	17500531	17505646	240,240,240,1.0
AT1G04710.1	AT2G33150.1		Chr1	1154764	1157813	Chr3	8254559	8257888	240,240,240,1.0
AT1G04750.1	AT2G32670.1		Chr1	1161289	1161982	Chr3	8267920	8268961	240,240,240,1.0
AT1G04750.1	AT2G33110.1		Chr1	1162905	1164861	Chr3	8273772	8275565	240,240,240,1.0
AT1G04810.1	AT2G32730.1		Chr1	1162905	1164861	Chr5	17459873	17462516	240,240,240,1.0
AT1G04860.1	AT2G32780.1		Chr1	1164910	1167135	Chr5	17455233	17456657	240,240,240,1.0
AT1G04930.2	AT2G32840.1		Chr1	1167288	1169034	Chr5	17451488	17453124	240,240,240,1.0
AT1G04980.1	AT2G32920.1		Chr1	1175033	1175768	Chr3	8287942	8288602	240,240,240,1.0
AT1G04990.1	AT2G32930.2		Chr1	1175033	1175768	Chr5	17435010	17435405	240,240,240,1.0
AT1G05000.2	AT2G32960.1		Chr1	1188995	1191458	Chr5	17390381	17392741	240,240,240,1.0
AT1G05070.1	AT2G32580.1		Chr1	1197956	1201579	Chr3	8332797	8336235	240,240,240,1.0
AT1G05100.1	AT2G32510.1		Chr1	1202160	1206009	Chr3	8350803	8354021	240,240,240,1.0
AT1G05140.1	AT2G32480.1		Chr1	1202160	1206009	Chr5	17385760	17389600	240,240,240,1.0
AT1G05150.1	AT2G32450.1		Chr1	1208521	1210026	Chr2	14174144	14175965	240,240,240,1.0
AT1G05160.1	AT2G32440.1		Chr1	1208521	1210026	Chr3	8373375	8375098	240,240,240,1.0
AT1G05170.2	AT2G32430.1		Chr1	1210924	1214841	Chr2	14158671	14162618	240,240,240,1.0
AT1G05180.1	AT2G32410.1		Chr1	1215925	1217471	Chr2	14143128	14144766	240,240,240,1.0
AT1G05200.1	AT2G32390.5		Chr1	1217829	1220899	Chr2	14139760	14143118	240,240,240,1.0
AT1G05210.1	AT2G32380.1		Chr1	1221411	1224539	Chr2	14135142	14137161	240,240,240,1.0
AT1G05230.1	AT2G32370.1		Chr1	1226483	1230947	Chr2	14126141	14131224	240,240,240,1.0
AT1G05270.1	AT2G32340.1		Chr1	1231452	1234032	Chr2	14122806	14125526	240,240,240,1.0
AT1G05291.1	AT2G32280.1		Chr1	1236754	1239199	Chr2	14119307	14122190	240,240,240,1.0
AT1G05300.1	AT2G32270.1		Chr1	1240294	1242157	Chr2	14114281	14115969	240,240,240,1.0
AT1G05320.1	AT2G32240.1		Chr1	1246601	1248876	Chr2	14105896	14108061	240,240,240,1.0
AT1G05340.1	AT2G32190.1		Chr1	1261762	1272588	Chr2	14086862	14096914	240,240,240,1.0
AT1G05420.2	AT2G32100.1		Chr1	1279351	1281618	Chr2	14080319	14081971	240,240,240,1.0
AT1G05470.1	AT2G32010.1		Chr1	1289734	1291112	Chr2	14078850	14080743	240,240,240,1.0
AT1G05510.1	AT2G31985.1		Chr1	1321885	1324840	Chr2	14047478	14051400	240,240,240,1.0
AT1G05570.1	AT2G31960.1		Chr1	1331466	1333651	Chr2	13857877	13859774	240,240,240,1.0
AT1G05575.1	AT2G31945.1		Chr1	1331466	1333651	Chr2	14041038	14043389	240,240,240,1.0
AT1G05580.1	AT2G31910.1		Chr1	1350080	1355466	Chr2	13879959	13885736	240,240,240,1.0
AT1G05615.1	AT2G31862.1		Chr1	1369036	1373103	Chr2	13898410	13901870	240,240,240,1.0
AT1G05630.1	AT2G31830.2		Chr1	1396291	1399053	Chr2	13932839	13934949	240,240,240,1.0
AT1G05640.1	AT2G31820.1		Chr1	1413644	1416218	Chr2	13962213	13965531	240,240,240,1.0
AT1G05675.1	AT2G31750.2		Chr1	1419071	1421863	Chr2	13965714	13968957	240,240,240,1.0
AT1G05710.10	AT2G31730.1		Chr1	1425539	1428869	Chr2	13987669	13990994	240,240,240,1.0
AT1G05730.1	AT2G31725.1		Chr1	1457007	1458802	Chr2	13827425	13829317	240,240,240,1.0
AT1G05780.1	AT2G31710.1		Chr1	1469541	1470881	Chr2	13798561	13800099	240,240,240,1.0
AT1G05800.1	AT2G31690.1		Chr1	1482546	1484059	Chr2	13788517	13790073	240,240,240,1.0
AT1G05810.2	AT2G31680.1		Chr1	1487378	1491005	Chr2	13774588	13778026	240,240,240,1.0
AT1G05830.1	AT2G31650.1		Chr1	1498114	1501953	Chr2	13757593	13761152	240,240,240,1.0
AT1G05860.1	AT2G31600.1		Chr1	1505186	1509152	Chr2	13748280	13752281	240,240,240,1.0
AT1G05870.1	AT2G31560.1		Chr1	1510404	1511683	Chr2	13746566	13747810	240,240,240,1.0
AT1G05880.2	AT2G31510.1		Chr1	1512901	1518089	Chr2	13740878	13746286	240,240,240,1.0
AT1G05894.1	AT2G31480.1		Chr1	1531641	1534767	Chr2	13731969	13734534	240,240,240,1.0
AT1G05900.2	AT2G31450.1		Chr1	1541348	1542432	Chr2	13712928	13714499	240,240,240,1.0
AT1G05920.1	AT2G31420.1		Chr1	1544927	1547849	Chr2	13704068	13706928	240,240,240,1.0
AT1G06020.1	AT2G31390.1		Chr1	1553568	1557844	Chr2	13684299	13691155	240,240,240,1.0
AT1G06040.1	AT2G31380.1		Chr1	1558778	1559917	Chr2	13674398	13675356	240,240,240,1.0
AT1G06070.1	AT2G31370.1		Chr1	1589973	1591012	Chr2	13647699	13649002	240,240,240,1.0
AT1G06080.1	AT2G31360.1		Chr1	1607202	1611840	Chr2	13624751	13629231	240,240,240,1.0
AT1G06130.1	AT2G31350.1		Chr1	1629446	1630863	Chr2	13613928	13615692	240,240,240,1.0
AT1G06135.1	AT2G31335.1		Chr1	1661550	1662259	Chr2	13581534	13582366	240,240,240,1.0
AT1G06150.2	AT2G31280.3		Chr1	1665356	1668924	Chr2	13571044	13574019	240,240,240,1.0
AT1G06160.1	AT2G31230.1		Chr1	1677507	1678270	Chr2	13545549	13546464	240,240,240,1.0
AT1G06170.1	AT2G31210.1		Chr1	1682224	1687363	Chr2	13532680	13537741	240,240,240,1.0
AT1G06180.1	AT2G31180.1		Chr1	1687436	1689955	Chr2	13529766	13533348	240,240,240,1.0
AT1G06190.5	AT2G31150.1		Chr1	1714873	1717287	Chr2	13487550	13489679	240,240,240,1.0
AT1G06200.2	AT2G31140.1		Chr1	1718555	1720587	Chr2	13486237	13487507	240,240,240,1.0
AT1G06225.1	AT2G31081.1		Chr1	1726558	1728520	Chr2	13481758	13483193	240,240,240,1.0
AT1G06390.1	AT2G30980.1		Chr1	1741204	1742619	Chr2	13476093	13477547	240,240,240,1.0
AT1G06430.1	AT2G30950.4		Chr1	1748259	1749526	Chr2	13473594	13475085	240,240,240,1.0
AT1G06515.1	AT2G30942.1		Chr1	1754160	1761909	Chr2	13455272	13462431	240,240,240,1.0
AT1G06540.1	AT2G30930.1		Chr1	1768986	1771286	Chr2	13447936	13450136	240,240,240,1.0
AT1G06640.1	AT2G30840.1		Chr1	1771385	1773376	Chr2	13436485	13438011	240,240,240,1.0
AT1G06645.1	AT2G30830.1		Chr1	1775643	1778553	Chr2	13416551	13421571	240,240,240,1.0
AT1G06660.1	AT2G30820.1		Chr1	1784736	1786326	Chr2	13408963	13411031	240,240,240,1.0
AT1G06670.1	AT2G30800.1		Chr1	1786849	1789737	Chr2	13401132	13404193	240,240,240,1.0
AT1G06680.1	AT2G30790.1		Chr1	1796778	1798254	Chr2	13393364	13394136	240,240,240,1.0
AT1G06700.1	AT2G30740.1		Chr1	1824250	1826163	Chr2	13383423	13386392	240,240,240,1.0
AT1G06750.2	AT2G30630.2		Chr1	1828340	1829983	Chr2	13381767	13383470	240,240,240,1.0
AT1G06760.1	AT2G30620.1		Chr1	1834829	1837758	Chr2	13378929	13381761	240,240,240,1.0
AT1G06770.1	AT2G30580.1		Chr1	1843463	1846311	Chr2	13371658	13373862	240,240,240,1.0
AT1G06780.2	AT2G30575.1		Chr1	1857757	1860938	Chr2	13368070	13371097	240,240,240,1.0
AT1G06800.1	AT2G30550.2		Chr1	1862184	1862742	Chr2	13360883	13361383	240,240,240,1.0
AT1G06830.1	AT2G30540.1		Chr1	1868989	1873730	Chr2	13339087	13343662	240,240,240,1.0
AT1G06870.1	AT2G30440.1		Chr1	1882907	1883992	Chr2	13306431	13307572	240,240,240,1.0
AT1G06920.1	AT2G30400.1		Chr1	1884991	1886904	Chr2	13296143	13298277	240,240,240,1.0
AT1G06923.1	AT2G30395.1		Chr1	1889362	1891276	Chr2	13286681	13288380	240,240,240,1.0
AT1G06960.1	AT2G30260.1		Chr1	1892268	1894190	Chr2	13272375	13274578	240,240,240,1.0
AT1G06970.1	AT2G30240.1		Chr1	1894289	1897027	Chr2	13269889	13271811	240,240,240,1.0
AT1G06980.1	AT2G30230.1		Chr1	1905918	1906298	Chr2	13238021	13238628	240,240,240,1.0
AT1G06990.1	AT2G30220.1		Chr1	1946746	1950850	Chr2	13182025	13185973	240,240,240,1.0
AT1G07025.1	AT2G30160.1		Chr1	1960058	1963189	Chr2	13174321	13177064	240,240,240,1.0
AT1G07140.1	AT2G30060.1		Chr1	1990636	1992197	Chr2	13170779	13172168	240,240,240,1.0
AT1G07150.1	AT2G30040.1		Chr1	2001406	2003446	Chr2	13162074	13163497	240,240,240,1.0
AT1G07160.1	AT2G30020.1		Chr1	2031626	2034112	Chr2	13135314	13137004	240,240,240,1.0
AT1G07170.1	AT2G30000.1		Chr1	2034156	2035824	Chr2	13132499	13134355	240,240,240,1.0
AT1G07175.1	AT2G29995.1		Chr1	2037311	2040419	Chr2	13129492	13132945	240,240,240,1.0
AT1G07180.1	AT2G29990.1		Chr1	2040410	2047655	Chr2	13120292	13126813	240,240,240,1.0
AT1G07200.2	AT2G29970.1		Chr1	2047634	2049439	Chr2	13118937	13120199	240,240,240,1.0
AT1G07240.1	AT2G29710.1		Chr1	2052400	2055547	Chr2	13095355	13098655	240,240,240,1.0
AT1G07270.1	AT2G29680.1		Chr1	2073701	2076505	Chr2	13046672	13049219	240,240,240,1.0
AT1G07280.1	AT2G29670.1		Chr1	2076504	2077767	Chr2	13044931	13046682	240,240,240,1.0
AT1G07300.3	AT2G29640.1		Chr1	2078896	2082097	Chr2	13025911	13030661	240,240,240,1.0
AT1G07330.2	AT2G29620.1		Chr1	2089417	2091686	Chr2	13014530	13017329	240,240,240,1.0
AT1G07360.1	AT2G29580.1		Chr1	2097106	2097655	Chr2	13011105	13012043	240,240,240,1.0
AT1G07370.1	AT2G29570.1		Chr1	2108512	2110986	Chr2	12972682	12975542	240,240,240,1.0
AT1G07400.1	AT2G29500.1		Chr1	2124676	2125902	Chr2	12956445	12957807	240,240,240,1.0
AT1G07420.1	AT2G29390.1		Chr1	2126670	2127570	Chr2	12954174	12955288	240,240,240,1.0
AT1G07430.1	AT2G29380.1		Chr1	2135818	2137838	Chr2	12905345	12907665	240,240,240,1.0
AT1G07440.1	AT2G29310.1		Chr1	2137871	2140975	Chr2	12899575	12902815	240,240,240,1.0
AT1G07460.2	AT2G29220.1		Chr1	2142939	2143977	Chr2	12897054	12898172	240,240,240,1.0
AT1G07490.1	AT2G29125.1		Chr1	2148342	2150152	Chr2	12891233	12892666	240,240,240,1.0
AT1G07510.1	AT2G29080.1		Chr1	2157658	2158158	Chr2	12877799	12879661	240,240,240,1.0
AT1G07520.3	AT2G29060.1		Chr1	2191679	2193836	Chr2	12826804	12828987	240,240,240,1.0
AT1G07560.1	AT2G29000.1		Chr1	2194279	2195996	Chr2	12821569	12823169	240,240,240,1.0
AT1G07570.3	AT2G28930.1		Chr1	2197854	2199773	Chr2	12814271	12816360	240,240,240,1.0
AT1G07630.1	AT2G28890.1		Chr1	2199997	2201272	Chr2	12803823	12805024	240,240,240,1.0
AT1G07640.3	AT2G28810.1		Chr1	2202278	2203366	Chr2	12796503	12799441	240,240,240,1.0
AT1G07660.1	AT5G59690.1		Chr1	2204104	2207099	Chr2	12793320	12796085	240,240,240,1.0
AT1G07705.2	AT5G59710.1		Chr1	2208477	2212718	Chr2	12776208	12780069	240,240,240,1.0
AT1G07720.2	AT2G28630.1		Chr1	2229444	2233017	Chr2	12689581	12692872	240,240,240,1.0
AT1G07725.1	AT2G28640.1		Chr1	2238017	2241471	Chr2	12681831	12685151	240,240,240,1.0
AT1G07725.1	AT5G59730.1		Chr1	2245758	2247240	Chr2	12671206	12673334	240,240,240,1.0
AT1G07730.2	AT2G28670.1		Chr1	2250920	2254036	Chr2	12662721	12666113	240,240,240,1.0
AT1G07750.1	AT2G28680.1		Chr1	2260317	2262923	Chr2	12651826	12654336	240,240,240,1.0
AT1G07770.1	AT5G59850.1		Chr1	2263037	2264553	Chr2	12649906	12651753	240,240,240,1.0
AT1G07790.1	AT2G28720.1		Chr1	2274926	2275783	Chr2	12633065	12634120	240,240,240,1.0
AT1G07790.1	AT2G28720.1		Chr1	2277555	2280502	Chr2	12610543	12612894	240,240,240,1.0
AT1G07790.1	AT5G59910.1		Chr1	2280746	2282828	Chr2	12608675	12610350	240,240,240,1.0
AT1G07795.1	AT2G28725.1		Chr1	2286185	2287791	Chr2	12589866	12591479	240,240,240,1.0
AT1G07820.1	AT5G59970.1		Chr1	2289959	2290977	Chr2	12562629	12564691	240,240,240,1.0
AT1G07870.2	AT2G28590.1		Chr1	2301380	2302021	Chr2	12523276	12524193	240,240,240,1.0
AT1G07870.2	AT5G60080.1		Chr1	2304435	2312399	Chr2	12489627	12493329	240,240,240,1.0
AT1G07900.1	AT2G28500.1		Chr1	2309536	2312385	Chr2	12481664	12484420	240,240,240,1.0
AT1G07990.1	AT2G28360.1		Chr1	2327315	2331148	Chr2	12460781	12465050	240,240,240,1.0
AT1G08000.1	AT2G28340.1		Chr1	2331186	2333738	Chr2	12424775	12426674	240,240,240,1.0
AT1G08035.1	AT2G28330.1		Chr1	2348915	2351799	Chr2	12405391	12408239	240,240,240,1.0
AT1G08040.1	AT2G28310.1		Chr1	2353031	2356413	Chr2	12363456	12365377	240,240,240,1.0
AT1G08060.3	AT2G28240.1		Chr1	2368833	2369735	Chr5	24051474	24052218	240,240,240,1.0
AT1G08065.1	AT2G28210.1		Chr1	2381555	2386157	Chr5	24057378	24062082	240,240,240,1.0
AT1G08135.1	AT2G28170.1		Chr1	2390531	2392628	Chr2	12274468	12277245	240,240,240,1.0
AT1G09155.1	AT1G56240.1		Chr1	2394801	2397272	Chr2	12284281	12286842	240,240,240,1.0
AT1G09180.1	AT1G56330.1		Chr1	2394801	2397272	Chr5	24063875	24066170	240,240,240,1.0
AT1G09210.1	AT1G56340.1		Chr1	2397527	2398696	Chr2	12300380	12301723	240,240,240,1.0
AT1G09240.1	AT1G56430.1		Chr1	2403992	2406049	Chr2	12302959	12304830	240,240,240,1.0
AT1G09310.1	AT1G56580.1		Chr1	2407411	2409791	Chr5	24112156	24113617	240,240,240,1.0
AT1G09350.1	AT1G56600.1		Chr1	2412938	2413790	Chr2	12326808	12327808	240,240,240,1.0
AT1G09390.1	AT1G56670.1		Chr1	2412938	2413790	Chr2	12326808	12327808	240,240,240,1.0
AT1G09410.1	AT1G56690.1		Chr1	2412938	2413790	Chr5	24126877	24128162	240,240,240,1.0
AT1G09440.1	AT1G56720.1		Chr1	2414143	2414967	Chr2	12328605	12328943	240,240,240,1.0
AT1G09540.1	AT1G57560.1		Chr1	2421089	2422066	Chr5	24145831	24146729	240,240,240,1.0
AT1G09550.1	AT1G57590.1		Chr1	2428773	2432057	Chr2	12249661	12251729	240,240,240,1.0
AT1G09575.1	AT1G57610.1		Chr1	2428773	2432057	Chr5	24193181	24194909	240,240,240,1.0
AT1G09580.1	AT1G57620.1		Chr1	2442570	2443746	Chr2	12186274	12188293	240,240,240,1.0
AT1G09590.1	AT1G57660.1		Chr1	2476953	2483196	Chr2	12124152	12130092	240,240,240,1.0
AT1G09600.1	AT1G57700.1		Chr1	2483240	2485726	Chr2	12103672	12106262	240,240,240,1.0
AT1G09640.1	AT1G57720.1		Chr1	2494402	2495257	Chr2	12099742	12100757	240,240,240,1.0
AT1G09645.1	AT1G57765.2		Chr1	2501742	2511084	Chr2	12039208	12042175	240,240,240,1.0
AT1G09665.1	AT1G57830.1		Chr1	2511647	2513454	Chr2	12029666	12033096	240,240,240,1.0
AT1G09690.1	AT1G57860.1		Chr1	2548496	2551544	Chr2	12006371	12009956	240,240,240,1.0
AT1G09812.1	AT1G58007.2		Chr1	2949621	2950989	Chr1	21056099	21057577	240,240,240,1.0
AT1G09932.1	AT1G58280.2		Chr1	2965023	2965972	Chr1	21086501	21088554	240,240,240,1.0
AT1G09940.1	AT1G58290.1		Chr1	2972638	2977002	Chr1	21089565	21092709	240,240,240,1.0
AT1G09950.1	AT1G58330.1		Chr1	2984829	2986231	Chr1	21136835	21138277	240,240,240,1.0
AT1G09980.1	AT1G58350.1		Chr1	3008910	3009898	Chr1	21198004	21199126	240,240,240,1.0
AT1G10010.2	AT1G58360.1		Chr1	3031046	3033582	Chr1	21241579	21244207	240,240,240,1.0
AT1G10050.3	AT1G58370.2		Chr1	3035400	3037687	Chr1	21253686	21256048	240,240,240,1.0
AT1G10140.1	AT1G58420.1		Chr1	3045259	3047893	Chr1	21263420	21265895	240,240,240,1.0
AT1G10150.1	AT1G59510.1		Chr1	3086101	3087914	Chr1	21316747	21318192	240,240,240,1.0
AT1G10210.1	AT1G59580.1		Chr1	3089576	3092327	Chr1	21327360	21329944	240,240,240,1.0
AT1G10220.2	AT1G59590.1		Chr1	3101149	3103176	Chr1	21337127	21339034	240,240,240,1.0
AT1G10290.1	AT1G59610.1		Chr1	3104492	3106366	Chr1	21342627	21344804	240,240,240,1.0
AT1G10350.1	AT1G59725.1		Chr1	3106367	3107801	Chr1	21355475	21356637	240,240,240,1.0
AT1G10430.1	AT1G59830.1		Chr1	3107896	3111552	Chr1	21370587	21374226	240,240,240,1.0
AT1G10450.3	AT1G59890.2		Chr1	3119739	3122542	Chr1	21377320	21380379	240,240,240,1.0
AT1G10470.1	AT1G59940.2		Chr1	3122926	3124667	Chr1	21393351	21394962	240,240,240,1.0
AT1G10530.1	AT1G60010.1		Chr1	3133008	3133674	Chr1	21420244	21420803	240,240,240,1.0
AT1G10540.1	AT1G60030.1		Chr1	3136188	3137684	Chr1	21429826	21430910	240,240,240,1.0
AT1G10670.3	AT1G60810.1		Chr1	3187442	3188854	Chr1	21445821	21447502	240,240,240,1.0
AT1G10690.1	AT1G60783.1		Chr1	3230450	3233259	Chr1	21620278	21622526	240,240,240,1.0
AT1G10730.1	AT1G60780.1		Chr1	3236908	3239554	Chr1	21623700	21626402	240,240,240,1.0
AT1G10770.1	AT1G60760.1		Chr1	3240531	3241863	Chr1	21641091	21642041	240,240,240,1.0
AT1G10810.1	AT1G60680.1		Chr1	3256224	3261741	Chr1	21662891	21667629	240,240,240,1.0
AT1G10820.2	AT1G60670.2		Chr1	3265886	3268823	Chr1	21676388	21680519	240,240,240,1.0
AT1G10850.1	AT1G60630.1		Chr1	3279006	3283580	Chr1	21684263	21688359	240,240,240,1.0
AT1G10870.2	AT1G60860.1		Chr1	3322554	3323735	Chr1	21707175	21708125	240,240,240,1.0
AT1G10900.1	AT1G60890.2		Chr1	3325799	3327614	Chr1	21859503	21861257	240,240,240,1.0
AT1G10930.1	AT1G60930.1		Chr1	3349082	3351180	Chr1	21884018	21886051	240,240,240,1.0
AT1G10940.2	AT1G60940.1		Chr1	3351929	3353108	Chr1	21887588	21888792	240,240,240,1.0
AT1G10960.1	AT1G60950.1		Chr1	3370402	3377463	Chr1	21893142	21901086	240,240,240,1.0
AT1G10970.1	AT1G60960.1		Chr1	3392943	3395181	Chr1	21950503	21952491	240,240,240,1.0
AT1G11060.1	AT1G61030.1		Chr1	3428478	3430636	Chr1	22020377	22022503	240,240,240,1.0
AT1G11070.4	AT1G61080.5		Chr1	3432160	3437979	Chr1	22043643	22051114	240,240,240,1.0
AT1G11080.2	AT1G61130.1		Chr1	3441988	3444360	Chr1	22065617	22067233	240,240,240,1.0
AT1G11100.4	AT1G61140.1		Chr1	3471456	3472674	Chr1	22095285	22096620	240,240,240,1.0
AT1G11110.1	AT1G61150.1		Chr1	3474864	3478028	Chr1	22113671	22117018	240,240,240,1.0
AT1G11125.1	AT1G61170.1		Chr1	3535383	3538281	Chr1	22388527	22391237	240,240,240,1.0
AT1G11160.1	AT1G61210.1		Chr1	3549920	3550848	Chr1	22374909	22375846	240,240,240,1.0
AT1G11170.1	AT1G61240.1		Chr1	3565257	3568106	Chr1	22368953	22372223	240,240,240,1.0
AT1G11180.2	AT1G61250.1		Chr1	3591633	3592580	Chr1	22365799	22366598	240,240,240,1.0
AT1G11190.1	AT4G21585.6		Chr1	3599083	3600877	Chr1	22347622	22349317	240,240,240,1.0
AT1G11200.1	AT4G21570.2		Chr1	3600910	3605058	Chr1	22343585	22347624	240,240,240,1.0
AT1G11210.1	AT1G61260.1		Chr1	3611490	3614613	Chr1	22334540	22336994	240,240,240,1.0
AT1G11250.1	AT1G61290.1		Chr1	3616610	3623806	Chr1	22400857	22407824	240,240,240,1.0
AT1G11260.1	AT4G21480.1		Chr1	3632132	3637250	Chr1	22412246	22417244	240,240,240,1.0
AT1G11280.1	AT1G61360.1		Chr1	3647876	3655685	Chr1	22430847	22438877	240,240,240,1.0
AT1G11280.1	AT1G61480.1		Chr1	3655813	3658608	Chr1	22439063	22442221	240,240,240,1.0
AT1G11310.1	AT1G61560.1		Chr1	3664187	3665040	Chr1	22444307	22445291	240,240,240,1.0
AT1G11350.1	AT4G21390.1		Chr1	3665201	3666526	Chr1	22445310	22447299	240,240,240,1.0
AT1G11390.1	AT1G61640.1		Chr1	3684568	3689892	Chr1	22477896	22482451	240,240,240,1.0
AT1G11410.4	AT4G21380.1		Chr1	3690012	3694200	Chr1	22492891	22497067	240,240,240,1.0
AT1G11475.1	AT1G61700.1		Chr1	3694672	3697808	Chr1	22528853	22531827	240,240,240,1.0
AT1G11500.3	AT4G21310.1		Chr1	3703934	3709586	Chr1	22534663	22540932	240,240,240,1.0
AT1G11510.1	AT1G61730.1		Chr1	3710208	3712503	Chr1	22542497	22545661	240,240,240,1.0
AT1G11540.2	AT1G61740.1		Chr1	3718652	3719832	Chr1	22549523	22550711	240,240,240,1.0
AT1G11540.2	AT4G21250.1		Chr1	3733084	3739844	Chr1	22564495	22571907	240,240,240,1.0
AT1G11560.1	AT1G61790.1		Chr1	3745783	3748557	Chr1	22585752	22588914	240,240,240,1.0
AT1G11630.1	AT1G61870.1		Chr1	3750066	3752780	Chr4	11477862	11480012	240,240,240,1.0
AT1G11670.1	AT1G61890.1		Chr1	3753213	3755658	Chr4	11470835	11473021	240,240,240,1.0
AT1G11700.1	AT1G61930.1		Chr1	3755668	3756998	Chr1	22593465	22595338	240,240,240,1.0
AT1G11740.1	AT1G62045.1		Chr1	3768521	3770102	Chr1	22604777	22606263	240,240,240,1.0
AT1G11910.2	AT1G62290.1		Chr1	3777236	3780823	Chr4	11433303	11435284	240,240,240,1.0
AT1G11940.1	AT1G62305.1		Chr1	3787318	3790935	Chr1	22637688	22641111	240,240,240,1.0
AT1G11950.1	AT1G62310.1		Chr1	3787318	3790935	Chr1	22681256	22684626	240,240,240,1.0
AT1G11960.1	AT1G62320.3		Chr1	3800500	3804233	Chr1	22708468	22712289	240,240,240,1.0
AT1G11990.2	AT1G62330.1		Chr1	3817424	3820887	Chr4	11394295	11397726	240,240,240,1.0
AT1G12010.1	AT1G62380.1		Chr1	3834432	3837676	Chr1	22746362	22749264	240,240,240,1.0
AT1G12020.1	AT1G62422.1		Chr1	3841253	3844432	Chr4	11388827	11393226	240,240,240,1.0
AT1G12030.1	AT1G62420.1		Chr1	3862399	3864074	Chr1	22787012	22788380	240,240,240,1.0
AT1G12040.1	AT1G62440.1		Chr1	3870679	3871702	Chr4	11339048	11340085	240,240,240,1.0
AT1G12070.1	AT1G62450.1		Chr1	3871723	3872929	Chr1	22793170	22794714	240,240,240,1.0
AT1G12100.1	AT1G62500.1		Chr1	3875476	3877323	Chr1	22798035	22801416	240,240,240,1.0
AT1G12120.1	AT1G62530.1		Chr1	3875476	3877323	Chr4	11324987	11326958	240,240,240,1.0
AT1G12140.1	AT1G62540.2		Chr1	3881627	3882819	Chr1	22814216	22816157	240,240,240,1.0
AT1G12160.1	AT1G62560.1		Chr1	3912754	3914465	Chr1	22864951	22866666	240,240,240,1.0
AT1G12200.1	AT1G62580.1		Chr1	3928115	3931701	Chr1	22867689	22871358	240,240,240,1.0
AT1G12210.1	AT1G62630.1		Chr1	3945584	3946757	Chr1	22893101	22894064	240,240,240,1.0
AT1G12240.1	AT1G62660.1		Chr1	3963054	3966850	Chr1	22934667	22935458	240,240,240,1.0
AT1G12260.1	AT1G62700.1		Chr1	4016712	4020765	Chr1	23009907	23013492	240,240,240,1.0
AT1G12270.1	AT1G62740.1		Chr1	4034479	4038912	Chr1	23033403	23039787	240,240,240,1.0
AT1G12310.1	AT1G62820.1		Chr1	4039566	4044021	Chr1	23041408	23045426	240,240,240,1.0
AT1G12380.1	AT1G62870.1		Chr1	4056165	4057968	Chr1	23082036	23084253	240,240,240,1.0
AT1G12390.1	AT1G62880.1		Chr1	4061363	4063549	Chr1	23100119	23101335	240,240,240,1.0
AT1G12400.3	AT1G62886.1		Chr1	4064485	4066344	Chr1	23102777	23104756	240,240,240,1.0
AT1G12460.1	AT1G62950.1		Chr1	4069992	4072681	Chr1	23112933	23115293	240,240,240,1.0
AT1G12540.1	AT1G62975.1		Chr1	4078547	4080236	Chr1	23115536	23117594	240,240,240,1.0
AT1G12560.1	AT1G62980.1		Chr1	4095246	4095883	Chr1	23131928	23133507	240,240,240,1.0
AT1G12610.1	AT1G63030.1		Chr1	4114674	4117614	Chr1	23146332	23148367	240,240,240,1.0
AT1G12640.1	AT1G63050.1		Chr1	4121285	4124595	Chr1	23151634	23155717	240,240,240,1.0
AT1G12710.2	AT1G63090.1		Chr1	4125990	4128310	Chr1	23159734	23162881	240,240,240,1.0
AT1G12730.1	AT1G63110.1		Chr1	4137511	4140158	Chr1	23173286	23176931	240,240,240,1.0
AT1G12750.1	AT1G63120.1		Chr1	4140924	4143916	Chr1	23185760	23189224	240,240,240,1.0
AT1G12760.1	AT1G63170.1		Chr1	4153641	4157653	Chr1	23199612	23203808	240,240,240,1.0
AT1G12780.1	AT1G63180.1		Chr1	4162826	4165928	Chr1	23215953	23219209	240,240,240,1.0
AT1G12820.1	AT3G26810.1		Chr1	4172035	4174730	Chr1	23230922	23233543	240,240,240,1.0
AT1G12850.1	AT3G26780.1		Chr1	4186653	4188233	Chr1	23263214	23264399	240,240,240,1.0
AT1G12860.1	AT3G26744.1		Chr1	4214258	4217412	Chr1	23283912	23286797	240,240,240,1.0
AT1G12880.1	AT3G26690.1		Chr1	4220044	4221803	Chr1	23291900	23293626	240,240,240,1.0
AT1G12900.5	AT3G26650.1		Chr1	4221827	4222865	Chr1	23294413	23294710	240,240,240,1.0
AT1G12910.1	AT3G26640.1		Chr1	4247218	4250758	Chr1	23314871	23318234	240,240,240,1.0
AT1G12920.1	AT3G26618.1		Chr1	4272888	4274206	Chr1	23328727	23330812	240,240,240,1.0
AT1G12950.1	AT3G26590.1		Chr1	4276505	4277969	Chr1	23331563	23333246	240,240,240,1.0
AT1G12970.1	AT3G26500.1		Chr1	4289883	4291017	Chr1	23367407	23368416	240,240,240,1.0
AT1G12990.1	AT3G26445.1		Chr1	4303280	4305907	Chr1	23375877	23378355	240,240,240,1.0
AT1G13000.1	AT3G26440.5		Chr1	4326739	4328546	Chr1	23390968	23392873	240,240,240,1.0
AT1G13020.1	AT3G26400.1		Chr1	4334499	4337957	Chr1	23404688	23408119	240,240,240,1.0
AT1G13050.1	AT3G26350.1		Chr1	4344943	4348390	Chr1	23408804	23411139	240,240,240,1.0
AT1G13060.2	AT3G26340.1		Chr1	4348498	4350993	Chr1	23425352	23427408	240,240,240,1.0
AT1G13090.2	AT3G26210.1		Chr1	4355926	4358894	Chr1	23427405	23429652	240,240,240,1.0
AT1G13110.1	AT3G26150.1		Chr1	4368760	4371298	Chr3	9867652	9870782	240,240,240,1.0
AT1G13130.1	AT3G26140.3		Chr1	4379694	4381764	Chr3	9848628	9850543	240,240,240,1.0
AT1G13140.1	AT3G26125.1		Chr1	4384304	4386651	Chr3	9832689	9835279	240,240,240,1.0
AT1G13210.1	AT3G25610.1		Chr1	4389678	4391344	Chr3	9804253	9805781	240,240,240,1.0
AT1G13230.1	AT3G25670.1		Chr1	4392438	4394454	Chr3	9794862	9797045	240,240,240,1.0
AT1G13245.1	AT3G25717.1		Chr1	4394897	4396291	Chr3	9793179	9794874	240,240,240,1.0
AT1G13260.1	AT3G25730.1		Chr1	4396348	4398193	Chr3	9788231	9790451	240,240,240,1.0
AT1G13270.1	AT3G25740.1		Chr1	4419714	4422684	Chr3	9761698	9765570	240,240,240,1.0
AT1G13280.1	AT3G25760.1		Chr1	4423540	4425936	Chr3	9707912	9710100	240,240,240,1.0
AT1G13300.1	AT3G25790.1		Chr1	4440404	4443954	Chr3	9666449	9669426	240,240,240,1.0
AT1G13320.1	AT3G25800.1		Chr1	4450267	4451742	Chr3	9653660	9654730	240,240,240,1.0
AT1G13350.3	AT3G25840.1		Chr1	4452212	4454876	Chr3	9650316	9652936	240,240,240,1.0
AT1G13360.1	AT3G25870.1		Chr1	4461738	4463469	Chr3	9592727	9595283	240,240,240,1.0
AT1G13450.1	AT3G25990.1		Chr1	4467094	4469033	Chr3	9565627	9567226	240,240,240,1.0
AT1G13460.1	AT3G26020.4		Chr1	4474684	4478005	Chr3	9559594	9563322	240,240,240,1.0
AT1G13830.2	AT1G26450.1		Chr1	4478384	4480325	Chr3	9551812	9553602	240,240,240,1.0
AT1G13830.2	AT2G03505.1		Chr1	4508906	4514010	Chr3	9308744	9313599	240,240,240,1.0
AT1G13860.1	AT2G03480.1		Chr1	4520559	4522644	Chr3	9344313	9346424	240,240,240,1.0
AT1G13880.2	AT1G26580.1		Chr1	4525414	4526204	Chr3	9375102	9375671	240,240,240,1.0
AT1G13880.2	AT2G03470.1		Chr1	4542168	4543970	Chr3	9396272	9397766	240,240,240,1.0
AT1G13900.1	AT2G03450.1		Chr1	4544889	4547373	Chr3	9397784	9399805	240,240,240,1.0
AT1G13930.1	AT2G03440.1		Chr1	4547388	4548894	Chr3	9403779	9405338	240,240,240,1.0
AT1G13940.1	AT1G26620.1		Chr1	4556878	4558793	Chr3	9413052	9415240	240,240,240,1.0
AT1G13950.1	AT1G26630.1		Chr1	4563428	4567849	Chr3	9422476	9426049	240,240,240,1.0
AT1G13960.1	AT2G03340.1		Chr1	4572419	4576632	Chr3	9451861	9457554	240,240,240,1.0
AT1G14010.1	AT1G26690.1		Chr1	4576889	4578369	Chr3	9463305	9464676	240,240,240,1.0
AT1G14010.1	AT2G03290.1		Chr1	4612731	4615259	Chr3	9504677	9506787	240,240,240,1.0
AT1G14020.1	AT2G03280.2		Chr1	4615767	4618449	Chr3	9513696	9516869	240,240,240,1.0
AT1G14040.1	AT1G26730.1		Chr1	4739693	4740842	Chr1	9148636	9150250	240,240,240,1.0
AT1G14040.1	AT2G03240.1		Chr1	4739693	4740842	Chr2	1063943	1065463	240,240,240,1.0
AT1G14080.1	AT2G03210.2		Chr1	4743309	4746956	Chr2	1050706	1054478	240,240,240,1.0
AT1G14170.3	AT2G03110.1		Chr1	4748873	4751234	Chr1	9184567	9187578	240,240,240,1.0
AT1G14200.1	AT1G26800.1		Chr1	4748873	4751234	Chr2	1045446	1047744	240,240,240,1.0
AT1G14200.1	AT2G03000.1		Chr1	4753099	4755656	Chr2	1041388	1043667	240,240,240,1.0
AT1G14210.1	AT1G26820.1		Chr1	4760957	4761869	Chr2	1039088	1040184	240,240,240,1.0
AT1G14210.1	AT2G02990.1		Chr1	4762479	4766852	Chr1	9195512	9199671	240,240,240,1.0
AT1G14230.1	AT2G02970.1		Chr1	4773434	4774935	Chr1	9205800	9207417	240,240,240,1.0
AT1G14260.1	AT2G02960.5		Chr1	4776283	4779420	Chr2	1014350	1017222	240,240,240,1.0
AT1G14280.1	AT2G02950.1		Chr1	4800169	4801850	Chr1	9224059	9225792	240,240,240,1.0
AT1G14320.1	AT1G26910.1		Chr1	4800169	4801850	Chr2	999406	1000688	240,240,240,1.0
AT1G14330.1	AT1G26930.1		Chr1	4810115	4814724	Chr1	9241036	9244918	240,240,240,1.0
AT1G14330.1	AT2G02870.1		Chr1	4810115	4814724	Chr2	972756	977531	240,240,240,1.0
AT1G14350.1	AT2G02820.2		Chr1	4843184	4845913	Chr2	934797	936862	240,240,240,1.0
AT1G14360.1	AT2G02810.1		Chr1	4854224	4855287	Chr1	9285025	9286395	240,240,240,1.0
AT1G14370.1	AT1G26970.1		Chr1	4854224	4855287	Chr2	875233	877207	240,240,240,1.0
AT1G14370.1	AT2G02800.1		Chr1	4856778	4857975	Chr1	9292446	9293862	240,240,240,1.0
AT1G14380.1	AT2G02790.1		Chr1	4856778	4857975	Chr2	873506	874886	240,240,240,1.0
AT1G14390.1	AT2G02780.1		Chr1	4861168	4864094	Chr2	864997	868292	240,240,240,1.0
AT1G14400.1	AT2G02760.1		Chr1	4872856	4874907	Chr2	862087	864359	240,240,240,1.0
AT1G14410.1	AT2G02740.1		Chr1	4877506	4879307	Chr2	854077	856725	240,240,240,1.0
AT1G14420.1	AT2G02720.1		Chr1	4888114	4889704	Chr1	9321650	9323028	240,240,240,1.0
AT1G14580.3	AT2G02070.1		Chr1	4890069	4892332	Chr1	9336057	9337938	240,240,240,1.0
AT1G14590.1	AT2G02061.1		Chr1	4890069	4892332	Chr2	837811	840398	240,240,240,1.0
AT1G14600.1	AT2G02060.1		Chr1	4908249	4911168	Chr2	803656	807895	240,240,240,1.0
AT1G14630.1	AT2G01990.2		Chr1	4911093	4913167	Chr2	801527	803521	240,240,240,1.0
AT1G14660.1	AT2G01980.1		Chr1	4915491	4918138	Chr1	9359325	9361833	240,240,240,1.0
AT1G14670.1	AT2G01970.1		Chr1	4915491	4918138	Chr2	796680	799591	240,240,240,1.0
AT1G14685.1	AT2G01930.1		Chr1	4918010	4921682	Chr2	787915	790946	240,240,240,1.0
AT1G14686.1	AT2G01920.1		Chr1	4924037	4926914	Chr2	781674	784922	240,240,240,1.0
AT1G14690.1	AT2G01910.1		Chr1	4926486	4928812	Chr2	773645	775902	240,240,240,1.0
AT1G14700.1	AT2G01880.1		Chr1	4928921	4931080	Chr2	769334	771235	240,240,240,1.0
AT1G14720.1	AT2G01850.1		Chr1	4931485	4933662	Chr2	762927	765027	240,240,240,1.0
AT1G14840.1	AT2G01750.2		Chr1	4989562	4992734	Chr2	505375	509465	240,240,240,1.0
AT1G14860.1	AT2G01670.1		Chr1	5000986	5003637	Chr2	495381	497860	240,240,240,1.0
AT1G14890.1	AT2G01610.1		Chr1	5019800	5021589	Chr2	464994	466955	240,240,240,1.0
AT1G14910.1	AT2G01600.1		Chr1	5031943	5036610	Chr2	457002	463408	240,240,240,1.0
AT1G14920.1	AT2G01570.1		Chr1	5037576	5040597	Chr2	451858	454959	240,240,240,1.0
AT1G14930.1	AT2G01520.1		Chr1	5042240	5044294	Chr2	427114	428900	240,240,240,1.0
AT1G14970.1	AT2G01480.1		Chr1	5045641	5046893	Chr2	426052	427091	240,240,240,1.0
AT1G15010.1	AT2G01300.1		Chr1	5051656	5055299	Chr2	416021	420661	240,240,240,1.0
AT1G15020.2	AT2G01270.1		Chr1	5058583	5061140	Chr2	391421	394184	240,240,240,1.0
AT1G15030.1	AT2G01260.1		Chr1	5066525	5068677	Chr2	385171	387478	240,240,240,1.0
AT1G15050.1	AT2G01200.1		Chr1	5111895	5115514	Chr2	328089	332113	240,240,240,1.0
AT1G15080.1	AT2G01180.3		Chr1	5124670	5126280	Chr2	296365	298215	240,240,240,1.0
AT1G15100.1	AT2G01150.2		Chr1	5136874	5137982	Chr2	273895	275002	240,240,240,1.0
AT1G15120.2	AT2G01090.1		Chr1	5139712	5143735	Chr2	268714	272676	240,240,240,1.0
AT1G15280.2	AT1G80000.1		Chr1	5148982	5151415	Chr2	255247	257568	240,240,240,1.0
AT1G15330.1	AT1G80090.1		Chr1	5152263	5153104	Chr2	235925	237253	240,240,240,1.0
AT1G15380.1	AT1G80160.3		Chr1	5171181	5171956	Chr2	151057	151971	240,240,240,1.0
AT1G15400.3	AT1G80180.1		Chr1	5172973	5176479	Chr2	139309	142560	240,240,240,1.0
AT1G15430.1	AT1G80220.1		Chr1	5177504	5180049	Chr2	135223	137916	240,240,240,1.0
AT1G15480.1	AT1G80270.1		Chr1	5181991	5183413	Chr2	117969	119332	240,240,240,1.0
AT1G15490.1	AT1G80280.1		Chr1	5187549	5189673	Chr2	106621	108829	240,240,240,1.0
AT1G15500.1	AT1G80300.1		Chr1	5193284	5194214	Chr2	100484	101524	240,240,240,1.0
AT1G15540.3	AT1G80320.1		Chr1	5202648	5204193	Chr2	79779	81216	240,240,240,1.0
AT1G15550.1	AT1G80330.1		Chr1	5252285	5256863	Chr1	30092807	30097323	240,240,240,1.0
AT1G15570.1	AT1G80370.1		Chr1	5274271	5275602	Chr1	30130218	30131855	240,240,240,1.0
AT1G15590.1	AT1G80400.1		Chr1	5290582	5292582	Chr1	30150897	30152588	240,240,240,1.0
AT1G15670.1	AT1G80440.1		Chr1	5295773	5296824	Chr1	30156682	30157808	240,240,240,1.0
AT1G15730.1	AT1G80480.1		Chr1	5304098	5306087	Chr1	30167839	30168606	240,240,240,1.0
AT1G15750.1	AT1G80490.2		Chr1	5317973	5320630	Chr1	30180988	30183507	240,240,240,1.0
AT1G15760.1	AT1G80520.1		Chr1	5320615	5323895	Chr1	30183535	30186716	240,240,240,1.0
AT1G15800.1	AT1G80610.1		Chr1	5326290	5328875	Chr1	30191538	30194605	240,240,240,1.0
AT1G15810.1	AT1G80620.1		Chr1	5342439	5343862	Chr1	30196782	30197896	240,240,240,1.0
AT1G15850.1	AT1G80670.1		Chr1	5344388	5346342	Chr1	30198061	30199537	240,240,240,1.0
AT1G15870.1	AT1G80720.2		Chr1	5361865	5365559	Chr1	30213705	30217102	240,240,240,1.0
AT1G15920.1	AT1G80780.3		Chr1	5367374	5368670	Chr1	30225176	30227575	240,240,240,1.0
AT1G15940.1	AT1G80810.3		Chr1	5389952	5391672	Chr1	30241452	30243176	240,240,240,1.0
AT1G15950.1	AT1G80820.1		Chr1	5407401	5410043	Chr1	30258005	30260732	240,240,240,1.0
AT1G15960.1	AT1G80830.1		Chr1	5414817	5420860	Chr1	30260818	30267125	240,240,240,1.0
AT1G15970.1	AT1G80850.1		Chr1	5425616	5426666	Chr1	30276116	30277278	240,240,240,1.0
AT1G16000.1	AT1G80890.1		Chr1	5441072	5443911	Chr1	30300714	30304428	240,240,240,1.0
AT1G16010.1	AT1G80900.1		Chr1	5444220	5446564	Chr1	30305022	30307453	240,240,240,1.0
AT1G16020.1	AT1G80910.1		Chr1	5453245	5454088	Chr1	30320525	30323902	240,240,240,1.0
AT1G16060.1	AT1G79700.2		Chr1	5457084	5458429	Chr1	30336097	30337716	240,240,240,1.0
AT1G16090.1	AT1G79670.1		Chr1	5469558	5470827	Chr1	30358162	30359606	240,240,240,1.0
AT1G16170.1	AT1G79660.1		Chr1	5473359	5478405	Chr1	30364946	30369154	240,240,240,1.0
AT1G16190.1	AT1G79650.4		Chr1	5478603	5482180	Chr1	30370474	30372799	240,240,240,1.0
AT1G16220.1	AT1G79630.1		Chr1	5481665	5486105	Chr1	30372668	30376065	240,240,240,1.0
AT1G16225.2	AT1G79590.3		Chr1	5486273	5489132	Chr1	30385449	30387602	240,240,240,1.0
AT1G16270.1	AT1G79570.1		Chr1	5494533	5495359	Chr1	30397128	30398210	240,240,240,1.0
AT1G16300.1	AT1G79530.1		Chr1	5495373	5497720	Chr1	30398150	30400399	240,240,240,1.0
AT1G16310.1	AT1G79520.2		Chr1	5498012	5501358	Chr1	30400631	30403726	240,240,240,1.0
AT1G16320.1	AT1G79510.1		Chr1	5508311	5511735	Chr1	29990336	29993766	240,240,240,1.0
AT1G16340.4	AT1G79500.1		Chr1	5516259	5517822	Chr1	29976725	29979356	240,240,240,1.0
AT1G16350.1	AT1G79470.1		Chr1	5538666	5540002	Chr1	29975667	29976773	240,240,240,1.0
AT1G16360.2	AT1G79450.1		Chr1	5543119	5546103	Chr1	29972108	29975281	240,240,240,1.0
AT1G16380.1	AT1G79400.1		Chr1	5548262	5550770	Chr1	29962649	29965775	240,240,240,1.0
AT1G16400.1	AT1G79370.1		Chr1	5550791	5552379	Chr1	29946474	29948807	240,240,240,1.0
AT1G16420.1	AT1G79310.1		Chr1	5562861	5568368	Chr1	29932578	29938856	240,240,240,1.0
AT1G16440.1	AT1G79250.1		Chr1	5574257	5577622	Chr1	29915902	29919408	240,240,240,1.0
AT1G16460.2	AT1G79230.1		Chr1	5578265	5580730	Chr1	29912251	29914615	240,240,240,1.0
AT1G16470.1	AT1G79210.1		Chr1	5580821	5582154	Chr1	29908013	29909332	240,240,240,1.0
AT1G16490.1	AT1G79180.2		Chr1	5587790	5590642	Chr1	29903382	29906600	240,240,240,1.0
AT1G16500.1	AT1G79160.1		Chr1	5590756	5593098	Chr1	29894569	29897166	240,240,240,1.0
AT1G16510.1	AT1G79130.1		Chr1	5593270	5595814	Chr1	29887616	29890211	240,240,240,1.0
AT1G16610.3	AT1G79100.1		Chr1	5598411	5601367	Chr1	29864992	29867840	240,240,240,1.0
AT1G16680.1	AT1G79030.1		Chr1	5605044	5607498	Chr1	29857934	29860163	240,240,240,1.0
AT1G16690.1	AT1G79020.1		Chr1	5612150	5614020	Chr1	29833839	29835728	240,240,240,1.0
AT1G16700.1	AT1G79010.1		Chr1	5615808	5617672	Chr1	29810134	29812683	240,240,240,1.0
AT1G16705.2	AT1G79000.2		Chr1	5619641	5622624	Chr1	29800563	29804033	240,240,240,1.0
AT1G16760.2	AT1G78940.2		Chr1	5622746	5625683	Chr1	29796081	29798836	240,240,240,1.0
AT1G16780.1	AT1G78920.1		Chr1	5629655	5631088	Chr1	29786495	29787802	240,240,240,1.0
AT1G16820.1	AT1G78900.1		Chr1	5638779	5640202	Chr1	29779517	29780876	240,240,240,1.0
AT1G16825.1	AT1G78895.1		Chr1	5644572	5645443	Chr1	29771218	29771887	240,240,240,1.0
AT1G16840.1	AT1G78890.1		Chr1	5675848	5678852	Chr1	29753648	29754256	240,240,240,1.0
AT1G16860.1	AT1G78880.1		Chr1	5702153	5705892	Chr1	29730642	29734444	240,240,240,1.0
AT1G16890.3	AT1G78870.2		Chr1	5705897	5709563	Chr1	29727044	29730593	240,240,240,1.0
AT1G16905.1	AT1G78820.1		Chr1	5709624	5712043	Chr1	29724796	29727028	240,240,240,1.0
AT1G16910.1	AT1G78815.1		Chr1	5712088	5713752	Chr1	29716350	29724635	240,240,240,1.0
AT1G16940.1	AT1G78750.1		Chr1	5734190	5737704	Chr1	29680822	29684161	240,240,240,1.0
AT1G16980.1	AT1G78580.1		Chr1	5739468	5744237	Chr1	29671413	29676992	240,240,240,1.0
AT1G17010.1	AT1G78550.1		Chr1	5756835	5758653	Chr1	29660088	29665078	240,240,240,1.0
AT1G17040.2	AT1G78540.2		Chr1	5758855	5760509	Chr1	29658116	29660006	240,240,240,1.0
AT1G17050.1	AT1G78510.1		Chr1	5762694	5764184	Chr1	29656430	29658634	240,240,240,1.0
AT1G17100.1	AT1G78450.1		Chr1	5767300	5770602	Chr1	29652633	29655949	240,240,240,1.0
AT1G17140.1	AT1G78430.1		Chr1	5776177	5778484	Chr1	29650376	29652611	240,240,240,1.0
AT1G17145.1	AT1G78420.1		Chr1	5782455	5783840	Chr1	29634096	29635931	240,240,240,1.0
AT1G17147.1	AT1G78410.1		Chr1	5785003	5785959	Chr1	29631743	29632791	240,240,240,1.0
AT1G17150.1	AT1G78400.1		Chr1	5791983	5793491	Chr1	29612904	29614884	240,240,240,1.0
AT1G17190.1	AT1G78340.1		Chr1	5817567	5819352	Chr1	29544902	29546511	240,240,240,1.0
AT1G17240.2	AT1G72300.1		Chr1	5824848	5828233	Chr1	29541011	29544777	240,240,240,1.0
AT1G17290.1	AT1G72330.3		Chr1	5828915	5831383	Chr1	29535060	29537482	240,240,240,1.0
AT1G17310.2	AT1G72350.1		Chr1	5844646	5845661	Chr1	29516989	29518028	240,240,240,1.0
AT1G17350.2	AT1G72420.1		Chr1	5856573	5858446	Chr1	29508951	29511021	240,240,240,1.0
AT1G17380.1	AT1G72450.1		Chr1	5860078	5862890	Chr1	29504533	29507680	240,240,240,1.0
AT1G17400.1	AT1G72490.3		Chr1	5863109	5864059	Chr1	29502506	29503347	240,240,240,1.0
AT1G17420.1	AT1G72520.1		Chr1	5865707	5867495	Chr1	29498194	29499682	240,240,240,1.0
AT1G17430.1	AT1G72620.1		Chr1	5875295	5876620	Chr1	29472845	29474003	240,240,240,1.0
AT1G17455.1	AT1G72630.1		Chr1	5896385	5898931	Chr1	27217368	27221265	240,240,240,1.0
AT1G17460.2	AT1G72650.2		Chr1	5922332	5926400	Chr1	27233475	27236789	240,240,240,1.0
AT1G17470.1	AT1G72660.1		Chr1	5927925	5928833	Chr1	27239273	27239947	240,240,240,1.0
AT1G17480.1	AT1G72670.1		Chr1	5941784	5944463	Chr1	27261087	27263828	240,240,240,1.0
AT1G17490.1	AT1G72690.1		Chr1	5955155	5957511	Chr1	27273968	27276562	240,240,240,1.0
AT1G17500.1	AT1G72700.1		Chr1	5960471	5962481	Chr1	27288900	27290532	240,240,240,1.0
AT1G17520.2	AT1G72740.1		Chr1	5977323	5981521	Chr1	27308513	27312756	240,240,240,1.0
AT1G17530.1	AT1G72750.1		Chr1	5982145	5984013	Chr1	27341021	27342466	240,240,240,1.0
AT1G17540.1	AT1G72760.2		Chr1	5997057	5998599	Chr1	27344181	27345585	240,240,240,1.0
AT1G17545.1	AT1G72770.1		Chr1	5998814	6002716	Chr1	27349393	27353748	240,240,240,1.0
AT1G17590.1	AT1G72830.2		Chr1	6002888	6006410	Chr1	27353765	27356852	240,240,240,1.0
AT1G17600.1	AT1G72840.2		Chr1	6006413	6008501	Chr1	27356459	27358863	240,240,240,1.0
AT1G17610.1	AT1G72850.1		Chr1	6008437	6009420	Chr1	27361146	27361958	240,240,240,1.0
AT1G17615.1	AT1G72890.2		Chr1	6017808	6023503	Chr1	27365772	27371784	240,240,240,1.0
AT1G17710.1	AT1G73010.1		Chr1	6024636	6027565	Chr1	27380260	27382924	240,240,240,1.0
AT1G17730.1	AT1G73030.1		Chr1	6027487	6028706	Chr1	27383320	27384524	240,240,240,1.0
AT1G17750.1	AT1G73066.1		Chr1	6029138	6032860	Chr1	27385130	27388534	240,240,240,1.0
AT1G17770.1	AT1G73100.1		Chr1	6033109	6033908	Chr1	27389948	27393327	240,240,240,1.0
AT1G17780.2	AT1G73130.1		Chr1	6050164	6052628	Chr1	27405461	27407540	240,240,240,1.0
AT1G17790.1	AT1G73150.1		Chr1	6052936	6058114	Chr1	27409196	27413851	240,240,240,1.0
AT1G17810.1	AT1G73190.1		Chr1	6054922	6058357	Chr1	27413881	27415483	240,240,240,1.0
AT1G17820.1	AT1G73200.1		Chr1	6059389	6060851	Chr1	27429916	27432003	240,240,240,1.0
AT1G17830.1	AT1G73210.1		Chr1	6090405	6092027	Chr1	27464528	27466348	240,240,240,1.0
AT1G17860.1	AT1G73325.1		Chr1	6099039	6100397	Chr1	27473763	27475122	240,240,240,1.0
AT1G17920.1	AT1G73360.1		Chr1	6106323	6110120	Chr1	27481785	27484078	240,240,240,1.0
AT1G17940.1	AT1G73390.1		Chr1	6120741	6122822	Chr1	27491184	27494182	240,240,240,1.0
AT1G17950.1	AT1G73410.1		Chr1	6123567	6125339	Chr1	27499035	27502273	240,240,240,1.0
AT1G17970.1	AT1G73760.1		Chr1	6125278	6127567	Chr1	27503973	27506406	240,240,240,1.0
AT1G18040.1	AT1G73690.1		Chr1	6130025	6131627	Chr1	27521944	27523332	240,240,240,1.0
AT1G18150.1	AT1G73670.1		Chr1	6131537	6135345	Chr1	27523043	27526818	240,240,240,1.0
AT1G18160.1	AT1G73660.1		Chr1	6135751	6138500	Chr1	27527752	27530952	240,240,240,1.0
AT1G18170.1	AT1G73655.1		Chr1	6149178	6150038	Chr1	27567419	27568281	240,240,240,1.0
AT1G18180.1	AT1G73650.3		Chr1	6161870	6165820	Chr1	27578421	27582685	240,240,240,1.0
AT1G18200.1	AT1G73640.1		Chr1	6169285	6173273	Chr1	27590810	27594510	240,240,240,1.0
AT1G18210.1	AT1G73630.1		Chr1	6177481	6179289	Chr1	27601593	27603317	240,240,240,1.0
AT1G18250.2	AT1G73620.1		Chr1	6184717	6187473	Chr1	27739168	27742008	240,240,240,1.0
AT1G18260.1	AT1G73570.1		Chr1	6206871	6209528	Chr1	27714910	27717420	240,240,240,1.0
AT1G18280.1	AT1G73550.1		Chr1	6244340	6247827	Chr1	27699871	27703449	240,240,240,1.0
AT1G18300.1	AT1G73540.1		Chr1	6248630	6254080	Chr1	27691893	27697372	240,240,240,1.0
AT1G18350.1	AT1G73500.1		Chr1	6254094	6255734	Chr1	27690350	27691819	240,240,240,1.0
AT1G18360.1	AT1G73480.1		Chr1	6255785	6257900	Chr1	27688123	27690307	240,240,240,1.0
AT1G18400.1	AT1G73830.1		Chr1	6265416	6267076	Chr1	27686672	27688127	240,240,240,1.0
AT1G18410.4	AT1G73860.1		Chr1	6267698	6268939	Chr1	27684673	27685614	240,240,240,1.0
AT1G18450.1	AT1G73910.3		Chr1	6276788	6278150	Chr1	27681358	27683173	240,240,240,1.0
AT1G18460.1	AT1G73920.1		Chr1	6278788	6282144	Chr1	27650992	27654025	240,240,240,1.0
AT1G18470.1	AT1G73950.1		Chr1	6294160	6295372	Chr1	27647756	27648709	240,240,240,1.0
AT1G18500.1	AT1G74040.1		Chr1	6299669	6301139	Chr1	27645552	27646743	240,240,240,1.0
AT1G18510.1	AT1G74045.1		Chr1	6315636	6316738	Chr1	27639091	27640643	240,240,240,1.0
AT1G18540.1	AT1G74050.1		Chr1	6316695	6319427	Chr1	27628678	27632840	240,240,240,1.0
AT1G18570.1	AT1G74080.1		Chr1	6331398	6333856	Chr1	27759941	27761556	240,240,240,1.0
AT1G18580.1	AT1G74088.2		Chr1	6336470	6342527	Chr1	27770870	27776883	240,240,240,1.0
AT1G18590.1	AT1G74090.1		Chr1	6348048	6352010	Chr1	27789208	27790576	240,240,240,1.0
AT1G18600.1	AT1G74130.1		Chr1	6352325	6356113	Chr1	27790737	27794928	240,240,240,1.0
AT1G18610.1	AT1G74150.1		Chr1	6355695	6360344	Chr1	27799696	27804680	240,240,240,1.0
AT1G18620.2	AT1G74160.1		Chr1	6368966	6373080	Chr1	27842109	27845782	240,240,240,1.0
AT1G18630.1	AT1G74230.1		Chr1	6373265	6374090	Chr1	27846012	27846840	240,240,240,1.0
AT1G18670.3	AT1G74330.1		Chr1	6376639	6378580	Chr1	27847038	27849008	240,240,240,1.0
AT1G18690.1	AT1G74380.1		Chr1	6389399	6391386	Chr1	27855578	27857598	240,240,240,1.0
AT1G18710.1	AT1G74430.1		Chr1	6398531	6400029	Chr1	27862814	27864193	240,240,240,1.0
AT1G18720.1	AT1G74440.1		Chr1	6400282	6402794	Chr1	27873611	27876032	240,240,240,1.0
AT1G18740.1	AT1G74450.1		Chr1	6405607	6409532	Chr1	27880528	27883747	240,240,240,1.0
AT1G18790.1	AT1G74480.1		Chr1	6410033	6414451	Chr1	27885911	27891436	240,240,240,1.0
AT1G18800.1	AT1G74560.3		Chr1	6414609	6416459	Chr1	27914602	27917097	240,240,240,1.0
AT1G18835.1	AT1G74660.1		Chr1	6426785	6430912	Chr1	27943618	27947109	240,240,240,1.0
AT1G18840.1	AT1G74690.1		Chr1	6450585	6453263	Chr1	27975168	27977434	240,240,240,1.0
AT1G18870.1	AT1G74710.2		Chr1	6457800	6460210	Chr1	27976502	27980404	240,240,240,1.0
AT1G18890.1	AT1G74740.1		Chr1	6463849	6465476	Chr1	27982453	27984280	240,240,240,1.0
AT1G18900.3	AT1G74750.1		Chr1	6478779	6480043	Chr1	27993032	27994178	240,240,240,1.0
AT1G18910.1	AT1G74770.1		Chr1	6481113	6483646	Chr1	28017584	28020049	240,240,240,1.0
AT1G18940.1	AT1G74780.1		Chr1	6495844	6496491	Chr1	28047252	28048186	240,240,240,1.0
AT1G18970.1	AT1G74820.1		Chr1	6500814	6504567	Chr1	28061159	28064771	240,240,240,1.0
AT1G18990.1	AT1G74830.1		Chr1	6515373	6519395	Chr1	28070296	28074118	240,240,240,1.0
AT1G19000.1	AT1G74840.1		Chr1	6522764	6526075	Chr1	28079946	28082671	240,240,240,1.0
AT1G19010.1	AT1G74860.1		Chr1	6528984	6532614	Chr1	28085948	28089367	240,240,240,1.0
AT1G19050.1	AT1G74890.1		Chr1	6532559	6538145	Chr1	28089172	28094956	240,240,240,1.0
AT1G19210.1	AT1G74930.1		Chr1	6543781	6545802	Chr1	28095729	28098225	240,240,240,1.0
AT1G19310.1	AT1G74990.1		Chr1	6554496	6555610	Chr1	28111808	28112579	240,240,240,1.0
AT1G19320.1	AT1G75030.1		Chr1	6558574	6560561	Chr1	28113194	28115281	240,240,240,1.0
AT1G19330.3	AT1G75060.1		Chr1	6560762	6562786	Chr1	28115443	28117422	240,240,240,1.0
AT1G19350.3	AT1G75080.1		Chr1	6565494	6567662	Chr1	28123301	28126076	240,240,240,1.0
AT1G19360.1	AT1G75110.1		Chr1	6577833	6579314	Chr1	28131447	28133025	240,240,240,1.0
AT1G19370.1	AT1G75140.1		Chr1	6626794	6627688	Chr1	28143851	28145058	240,240,240,1.0
AT1G19400.1	AT1G75180.1		Chr1	6676210	6677680	Chr1	28159715	28160510	240,240,240,1.0
AT1G19450.1	AT1G75220.1		Chr1	6679281	6680252	Chr1	28174187	28175456	240,240,240,1.0
AT1G19480.1	AT1G75230.2		Chr1	6680563	6683533	Chr1	28181275	28183503	240,240,240,1.0
AT1G19510.1	AT1G75250.1		Chr1	6688535	6690411	Chr1	28185504	28187410	240,240,240,1.0
AT1G19540.1	AT1G75280.1		Chr1	6692724	6695055	Chr1	28202053	28204362	240,240,240,1.0
AT1G19650.1	AT1G75370.2		Chr1	6712022	6714483	Chr1	28215836	28218330	240,240,240,1.0
AT1G19660.1	AT1G75380.1		Chr1	6731411	6735024	Chr1	28229026	28233134	240,240,240,1.0
AT1G19680.1	AT1G75400.1		Chr1	6744353	6746635	Chr1	28234086	28236810	240,240,240,1.0
AT1G19700.1	AT1G75410.1		Chr1	6756237	6757420	Chr1	28244509	28245453	240,240,240,1.0
AT1G19710.1	AT1G75420.1		Chr1	6765654	6768290	Chr1	28251626	28253686	240,240,240,1.0
AT1G19740.1	AT1G75460.1		Chr1	6796137	6799764	Chr1	28276440	28279798	240,240,240,1.0
AT1G19770.1	AT1G75470.1		Chr1	6799969	6802906	Chr1	28281389	28284045	240,240,240,1.0
AT1G19790.1	AT1G75520.1		Chr1	6805430	6807862	Chr1	28296886	28299768	240,240,240,1.0
AT1G19830.1	AT1G75580.1		Chr1	6809585	6812757	Chr1	28299786	28302728	240,240,240,1.0
AT1G19840.1	AT1G75590.1		Chr1	6824246	6825459	Chr1	28327698	28329764	240,240,240,1.0
AT1G19900.1	AT1G75620.1		Chr1	6832325	6833837	Chr1	28330054	28331300	240,240,240,1.0
AT1G19910.1	AT1G75630.2		Chr1	6838120	6840293	Chr1	28351522	28353549	240,240,240,1.0
AT1G19940.1	AT1G75680.1		Chr1	6852116	6852945	Chr1	28377377	28378310	240,240,240,1.0
AT1G19950.1	AT1G75700.3		Chr1	6872275	6873358	Chr1	28382813	28383769	240,240,240,1.0
AT1G19970.1	AT1G75760.1		Chr1	6906899	6908805	Chr1	28394763	28396677	240,240,240,1.0
AT1G20010.1	AT1G75780.1		Chr1	6913001	6914594	Chr1	28400544	28402355	240,240,240,1.0
AT1G20030.2	AT1G75800.1		Chr1	6918159	6920481	Chr1	28417052	28419635	240,240,240,1.0
AT1G20090.1	AT1G75840.1		Chr1	6924091	6926741	Chr1	28423598	28425112	240,240,240,1.0
AT1G20100.1	AT1G75860.2		Chr1	6931012	6932815	Chr1	28446632	28448735	240,240,240,1.0
AT1G20120.1	AT1G75880.1		Chr1	6937719	6940832	Chr1	28451138	28453820	240,240,240,1.0
AT1G20132.1	AT1G75890.3		Chr1	6945425	6947344	Chr1	28458691	28460961	240,240,240,1.0
AT1G20135.1	AT1G75910.1		Chr1	6966842	6969009	Chr1	28475649	28477802	240,240,240,1.0
AT1G20140.1	AT1G75950.1		Chr1	6969025	6971036	Chr1	28484130	28486077	240,240,240,1.0
AT1G20200.1	AT1G75990.1		Chr1	6975339	6977267	Chr1	28490449	28492464	240,240,240,1.0
AT1G20220.1	AT1G76010.1		Chr1	6981264	6983627	Chr1	28492944	28495246	240,240,240,1.0
AT1G20225.1	AT1G76020.1		Chr1	6984042	6985703	Chr1	28501434	28503283	240,240,240,1.0
AT1G20260.1	AT1G76030.1		Chr1	6986312	6987863	Chr1	28516519	28517896	240,240,240,1.0
AT1G20310.1	AT1G76070.1		Chr1	7001087	7004432	Chr1	28524404	28526848	240,240,240,1.0
AT1G20330.1	AT1G76090.1		Chr1	7004824	7007717	Chr1	28528059	28531771	240,240,240,1.0
AT1G20340.1	AT1G76100.2		Chr1	7007756	7009380	Chr1	28532045	28533694	240,240,240,1.0
AT1G20370.1	AT1G76120.1		Chr1	7016599	7020690	Chr1	28533710	28537194	240,240,240,1.0
AT1G20380.1	AT1G76140.1		Chr1	7032070	7033329	Chr1	28546382	28547611	240,240,240,1.0
AT1G20440.1	AT1G76180.1		Chr1	7038527	7040231	Chr1	28550202	28551836	240,240,240,1.0
AT1G20460.1	AT1G76185.1		Chr1	7042046	7043392	Chr1	28553883	28554930	240,240,240,1.0
AT1G20470.1	AT1G76190.1		Chr1	7051577	7053745	Chr1	28558630	28560473	240,240,240,1.0
AT1G20520.1	AT1G76210.1		Chr1	7061442	7065242	Chr1	28571130	28575036	240,240,240,1.0
AT1G20540.1	AT1G76260.1		Chr1	7084409	7086873	Chr1	28586663	28587927	240,240,240,1.0
AT1G20550.1	AT1G76270.1		Chr1	7090941	7093442	Chr1	28590325	28591531	240,240,240,1.0
AT1G20560.1	AT1G76290.1		Chr1	7094260	7094869	Chr1	28592059	28592820	240,240,240,1.0
AT1G20580.1	AT1G76300.1		Chr1	7106922	7107617	Chr1	28594950	28595996	240,240,240,1.0
AT1G20590.1	AT1G76310.3		Chr1	7112611	7115362	Chr1	28610193	28613263	240,240,240,1.0
AT1G20640.1	AT1G76350.1		Chr1	7119671	7121871	Chr1	28623398	28625408	240,240,240,1.0
AT1G20650.1	AT1G76370.1		Chr1	7128867	7130799	Chr1	28625871	28627408	240,240,240,1.0
AT1G20670.1	AT1G76380.2		Chr1	7131166	7132465	Chr1	28627803	28630546	240,240,240,1.0
AT1G20780.1	AT1G76390.1		Chr1	7154425	7158284	Chr1	28639453	28643086	240,240,240,1.0
AT1G20816.1	AT1G76405.2		Chr1	7157826	7160590	Chr1	28648327	28650577	240,240,240,1.0
AT1G20823.1	AT1G76410.1		Chr1	7164082	7168041	Chr1	28651069	28654660	240,240,240,1.0
AT1G20860.2	AT1G76430.1		Chr1	7217021	7220842	Chr1	28655220	28658711	240,240,240,1.0
AT1G20870.1	AT1G76440.1		Chr1	7233654	7235128	Chr1	28661789	28663826	240,240,240,1.0
AT1G20880.1	AT1G76460.1		Chr1	7238693	7239698	Chr1	28668664	28669652	240,240,240,1.0
AT1G20890.1	AT1G76480.2		Chr1	7253998	7258952	Chr1	28678935	28682062	240,240,240,1.0
AT1G20900.1	AT1G76500.1		Chr1	7259023	7261524	Chr1	28682084	28683785	240,240,240,1.0
AT1G20910.1	AT1G76510.3		Chr1	7262009	7265555	Chr1	28686181	28689208	240,240,240,1.0
AT1G20925.1	AT1G76520.1		Chr1	7265794	7267377	Chr1	28692070	28693428	240,240,240,1.0
AT1G20930.1	AT1G76540.1		Chr1	7272526	7274072	Chr1	28704963	28706691	240,240,240,1.0
AT1G20950.1	AT1G76550.1		Chr1	7276943	7281236	Chr1	28708339	28712948	240,240,240,1.0
AT1G20980.1	AT1G76580.1		Chr1	7289973	7292580	Chr1	28714765	28717910	240,240,240,1.0
AT1G21000.1	AT1G76590.1		Chr1	7292389	7294746	Chr1	28720328	28722550	240,240,240,1.0
AT1G21010.1	AT1G76600.1		Chr1	7297239	7301633	Chr1	28722657	28727111	240,240,240,1.0
AT1G21050.2	AT1G76610.1		Chr1	7324471	7329441	Chr1	28734207	28738967	240,240,240,1.0
AT1G21060.1	AT1G76620.1		Chr1	7337605	7339452	Chr1	28740540	28742231	240,240,240,1.0
AT1G21070.1	AT1G76670.1		Chr1	7346156	7347283	Chr1	28746833	28747848	240,240,240,1.0
AT1G21080.3	AT1G76700.1		Chr1	7366590	7368203	Chr1	28750872	28751875	240,240,240,1.0
AT1G21100.1	AT1G76790.1		Chr1	7371657	7374104	Chr1	28756521	28759332	240,240,240,1.0
AT1G21140.1	AT1G76800.1		Chr1	7375869	7378227	Chr1	28772563	28775002	240,240,240,1.0
AT1G21160.1	AT1G76810.1		Chr1	7378538	7382661	Chr1	28780408	28783257	240,240,240,1.0
AT1G21170.2	AT1G76850.1		Chr1	7386762	7388512	Chr1	28822186	28823727	240,240,240,1.0
AT1G21190.1	AT1G76860.1		Chr1	7404328	7405426	Chr1	28829243	28830278	240,240,240,1.0
AT1G21200.1	AT1G76870.1		Chr1	7407931	7413295	Chr1	28830902	28836748	240,240,240,1.0
AT1G21310.1	AT1G76930.1		Chr1	7413050	7419643	Chr1	28847871	28854499	240,240,240,1.0
AT1G21320.1	AT1G76940.1		Chr1	7419664	7420957	Chr1	28854414	28855750	240,240,240,1.0
AT1G21380.1	AT1G76970.1		Chr1	7421172	7423396	Chr1	28857250	28858530	240,240,240,1.0
AT1G21390.1	AT1G76980.1		Chr1	7453245	7455009	Chr1	28895301	28896883	240,240,240,1.0
AT1G21410.1	AT1G77000.1		Chr1	7462327	7465334	Chr1	28902318	28904420	240,240,240,1.0
AT1G21440.1	AT1G77060.1		Chr1	7485636	7488780	Chr1	28922415	28925423	240,240,240,1.0
AT1G21530.2	AT1G77240.1		Chr1	7489046	7490803	Chr1	28925708	28927391	240,240,240,1.0
AT1G21560.2	AT1G77270.1		Chr1	7496998	7499616	Chr1	28940486	28942639	240,240,240,1.0
AT1G21590.1	AT1G77280.1		Chr1	7502082	7504274	Chr1	28951643	28953580	240,240,240,1.0
AT1G21610.3	AT1G77310.1		Chr1	7545149	7546988	Chr1	29017958	29019789	240,240,240,1.0
AT1G21695.1	AT1G77400.1		Chr1	7554671	7557065	Chr1	29027769	29031386	240,240,240,1.0
AT1G21720.1	AT1G77440.1		Chr1	7566229	7570014	Chr1	29030998	29034822	240,240,240,1.0
AT1G21740.1	AT1G77500.1		Chr1	7573944	7578956	Chr1	29051498	29056431	240,240,240,1.0
AT1G21750.1	AT1G77510.1		Chr1	7618862	7619919	Chr1	29085575	29086925	240,240,240,1.0
AT1G21770.1	AT1G77540.1		Chr1	7626182	7628290	Chr1	29096201	29098494	240,240,240,1.0
AT1G21810.1	AT1G77580.2		Chr1	7640906	7645240	Chr1	29121226	29125204	240,240,240,1.0
AT1G21870.1	AT1G77610.1		Chr1	7645610	7648855	Chr1	29126648	29129700	240,240,240,1.0
AT1G21880.2	AT1G77630.1		Chr1	7651646	7652288	Chr1	29137626	29138282	240,240,240,1.0
AT1G21910.1	AT1G77640.1		Chr1	7656319	7659167	Chr1	29144027	29147646	240,240,240,1.0
AT1G21920.1	AT1G77660.1		Chr1	7678208	7679843	Chr1	29165170	29167773	240,240,240,1.0
AT1G21980.1	AT1G77740.1		Chr1	7680390	7682641	Chr1	29173409	29175629	240,240,240,1.0
AT1G22015.1	AT1G77810.1		Chr1	7696427	7697831	Chr1	29178705	29179877	240,240,240,1.0
AT1G22030.1	AT1G77855.1		Chr1	7704173	7706254	Chr1	29185838	29187932	240,240,240,1.0
AT1G22050.1	AT1G77870.1		Chr1	7734661	7738772	Chr1	29220349	29224426	240,240,240,1.0
AT1G22065.1	AT1G77885.1		Chr1	7759077	7760929	Chr1	29277083	29278631	240,240,240,1.0
AT1G22070.1	AT1G77920.1		Chr1	7771659	7773154	Chr1	29284963	29286340	240,240,240,1.0
AT1G22110.1	AT1G77932.1		Chr1	7785708	7786477	Chr1	29289873	29290925	240,240,240,1.0
AT1G22130.1	AT1G77950.1		Chr1	7789133	7792139	Chr1	29298243	29300945	240,240,240,1.0
AT1G22150.1	AT1G77990.1		Chr1	7800507	7804061	Chr1	29302716	29303519	240,240,240,1.0
AT1G22160.1	AT1G78020.1		Chr1	7812211	7814345	Chr1	29306905	29309915	240,240,240,1.0
AT1G22170.1	AT1G78050.1		Chr1	7817609	7821473	Chr1	29317767	29323352	240,240,240,1.0
AT1G22190.1	AT1G78080.1		Chr1	7823066	7823971	Chr1	29338530	29339760	240,240,240,1.0
AT1G22210.1	AT1G78090.1		Chr1	7826268	7828326	Chr1	29347581	29349755	240,240,240,1.0
AT1G22220.1	AT1G78100.1		Chr1	7835781	7837411	Chr1	29364072	29366207	240,240,240,1.0
AT1G22230.1	AT1G78110.1		Chr1	7841432	7844056	Chr1	29373803	29376639	240,240,240,1.0
AT1G22240.1	AT1G78160.2		Chr1	7846459	7847836	Chr1	29387672	29389222	240,240,240,1.0
AT1G22250.1	AT1G78170.1		Chr1	7849776	7851164	Chr1	29391630	29393334	240,240,240,1.0
AT1G22270.1	AT1G78190.1		Chr1	7852904	7855213	Chr1	29407608	29410484	240,240,240,1.0
AT1G22280.3	AT1G78200.1		Chr1	7858864	7859766	Chr1	29413874	29415197	240,240,240,1.0
AT1G22300.1	AT1G78220.1		Chr1	7865435	7866176	Chr1	29418620	29418994	240,240,240,1.0
AT1G22330.1	AT1G78260.1		Chr1	7873867	7875831	Chr1	29420183	29421866	240,240,240,1.0
AT1G22340.1	AT1G78270.1		Chr1	7878759	7881395	Chr1	29425721	29427181	240,240,240,1.0
AT1G22470.1	AT1G72240.1		Chr1	7886323	7889534	Chr1	29446861	29450515	240,240,240,1.0
AT1G22480.1	AT1G72230.1		Chr1	7932777	7933604	Chr1	27190036	27190754	240,240,240,1.0
AT1G22490.2	AT1G72210.1		Chr1	7933973	7935382	Chr1	27188036	27189358	240,240,240,1.0
AT1G22500.1	AT1G72200.1		Chr1	7938597	7940625	Chr1	27179458	27182456	240,240,240,1.0
AT1G22510.2	AT1G72175.1		Chr1	7949476	7950900	Chr1	27169759	27171410	240,240,240,1.0
AT1G22520.2	AT1G72170.1		Chr1	7950818	7952832	Chr1	27157875	27159735	240,240,240,1.0
AT1G22530.1	AT1G72150.1		Chr1	7952996	7954418	Chr1	27156321	27157809	240,240,240,1.0
AT1G22540.1	AT1G72120.1		Chr1	7955445	7958564	Chr1	27148261	27150994	240,240,240,1.0
AT1G22600.1	AT1G72100.1		Chr1	7963813	7966436	Chr1	27132014	27134101	240,240,240,1.0
AT1G22650.1	AT1G72000.1		Chr1	7987141	7989217	Chr1	27127170	27128978	240,240,240,1.0
AT1G22670.1	AT1G71980.1		Chr1	8013353	8016150	Chr1	27103277	27105663	240,240,240,1.0
AT1G22680.1	AT1G71970.1		Chr1	8021835	8023516	Chr1	27097703	27100202	240,240,240,1.0
AT1G22710.1	AT1G71880.1		Chr1	8024967	8026356	Chr1	27092893	27094035	240,240,240,1.0
AT1G22760.1	AT1G71770.1		Chr1	8030587	8033156	Chr1	27054030	27056464	240,240,240,1.0
AT1G22810.1	AT1G71520.1		Chr1	8055325	8059060	Chr1	26990525	26994259	240,240,240,1.0
AT1G22830.1	AT1G71490.1		Chr1	8074231	8075037	Chr1	26938369	26939267	240,240,240,1.0
AT1G22870.1	AT1G71410.1		Chr1	8075996	8079137	Chr1	26932905	26935825	240,240,240,1.0
AT1G22880.1	AT1G71380.1		Chr1	8089267	8094505	Chr1	26912726	26917727	240,240,240,1.0
AT1G22882.1	AT1G71360.2		Chr1	8095449	8097790	Chr1	26899765	26901976	240,240,240,1.0
AT1G22920.1	AT1G71230.1		Chr1	8098392	8101464	Chr1	26892076	26894246	240,240,240,1.0
AT1G22970.1	AT1G71150.1		Chr1	8109574	8112061	Chr1	26852406	26854419	240,240,240,1.0
AT1G22985.1	AT1G71130.1		Chr1	8130598	8132435	Chr1	26827146	26828674	240,240,240,1.0
AT1G22990.1	AT1G71050.1		Chr1	8135180	8136034	Chr1	26822517	26823671	240,240,240,1.0
AT1G23010.1	AT1G71040.1		Chr1	8139114	8140227	Chr1	26803097	26804292	240,240,240,1.0
AT1G23030.1	AT1G71020.1		Chr1	8147118	8149891	Chr1	26796725	26800483	240,240,240,1.0
AT1G23040.1	AT1G70990.1		Chr1	8156504	8159185	Chr1	26790549	26793319	240,240,240,1.0
AT1G23050.1	AT1G70985.1		Chr1	8164782	8166142	Chr1	26767250	26768215	240,240,240,1.0
AT1G23060.1	AT1G70950.1		Chr1	8168443	8169267	Chr1	26764672	26765285	240,240,240,1.0
AT1G23080.1	AT1G70940.1		Chr1	8170693	8173085	Chr1	26752597	26755407	240,240,240,1.0
AT1G23110.1	AT1G70900.1		Chr1	8180189	8183650	Chr1	26742940	26746469	240,240,240,1.0
AT1G23120.2	AT1G70870.1		Chr1	8196447	8198206	Chr1	26731782	26734022	240,240,240,1.0
AT1G23130.1	AT1G70830.1		Chr1	8198586	8199616	Chr1	26721020	26721563	240,240,240,1.0
AT1G23140.1	AT1G70800.1		Chr1	8200321	8201246	Chr1	26709947	26711462	240,240,240,1.0
AT1G23150.1	AT1G70780.1		Chr1	8202146	8203301	Chr1	26702493	26703926	240,240,240,1.0
AT1G23170.2	AT1G70770.1		Chr1	8206549	8207618	Chr1	26695166	26696392	240,240,240,1.0
AT1G23190.1	AT1G70730.3		Chr1	8212556	8215807	Chr1	26688230	26691281	240,240,240,1.0
AT1G23205.1	AT1G70720.2		Chr1	8219808	8224547	Chr1	26668646	26673166	240,240,240,1.0
AT1G23210.1	AT1G70710.1		Chr1	8233953	8235019	Chr1	26666383	26667305	240,240,240,1.0
AT1G23240.4	AT1G70670.1		Chr1	8240145	8242261	Chr1	26659129	26663337	240,240,240,1.0
AT1G23260.1	AT1G70650.2		Chr1	8252702	8254635	Chr1	26644565	26646200	240,240,240,1.0
AT1G23290.1	AT1G70600.1		Chr1	8256854	8258725	Chr1	26638075	26642268	240,240,240,1.0
AT1G23310.1	AT1G70580.1		Chr1	8262925	8263739	Chr1	26620821	26621779	240,240,240,1.0
AT1G23320.1	AT1G70560.1		Chr1	8268385	8272021	Chr1	26612359	26616071	240,240,240,1.0
AT1G23340.1	AT1G70550.1		Chr1	8273423	8275350	Chr1	26604855	26607652	240,240,240,1.0
AT1G23350.1	AT1G70540.1		Chr1	8283896	8286969	Chr1	26597067	26600445	240,240,240,1.0
AT1G23380.2	AT1G70510.2		Chr1	8293020	8294264	Chr1	26593930	26594770	240,240,240,1.0
AT1G23460.1	AT1G70500.1		Chr1	8297291	8302600	Chr1	26576486	26582431	240,240,240,1.0
AT1G23490.1	AT1G70490.1		Chr1	8327066	8329782	Chr1	26566398	26568871	240,240,240,1.0
AT1G23520.1	AT1G70480.2		Chr1	8336593	8338827	Chr1	26563718	26565811	240,240,240,1.0
AT1G23530.1	AT1G70470.1		Chr1	8343424	8344839	Chr1	26562059	26563809	240,240,240,1.0
AT1G23540.1	AT1G70450.1		Chr1	8345595	8346733	Chr1	26559359	26560123	240,240,240,1.0
AT1G23550.1	AT1G70440.1		Chr1	8346827	8349786	Chr1	26552576	26554559	240,240,240,1.0
AT1G23700.3	AT1G70430.3		Chr1	8350728	8352791	Chr1	26548952	26550636	240,240,240,1.0
AT1G23710.1	AT1G70420.1		Chr1	8379088	8381965	Chr1	26545233	26548756	240,240,240,1.0
AT1G23730.1	AT1G70410.2		Chr1	8385188	8386522	Chr1	26539542	26540818	240,240,240,1.0
AT1G23760.1	AT1G70370.1		Chr1	8395509	8398387	Chr1	26533824	26538437	240,240,240,1.0
AT1G23770.1	AT1G70360.1		Chr1	8401808	8404301	Chr1	26512683	26515255	240,240,240,1.0
AT1G23790.1	AT1G70340.1		Chr1	8405214	8406266	Chr1	26508486	26509325	240,240,240,1.0
AT1G23820.1	AT1G70310.1		Chr1	8409945	8412079	Chr1	26503961	26506672	240,240,240,1.0
AT1G23870.1	AT1G70290.1		Chr1	8420410	8422724	Chr1	26485238	26487595	240,240,240,1.0
AT1G23880.1	AT1G70280.2		Chr1	8435657	8438811	Chr1	26465804	26468804	240,240,240,1.0
AT1G23965.1	AT1G70270.2		Chr1	8480422	8481599	Chr1	26464226	26464891	240,240,240,1.0
AT1G24050.1	AT1G70220.1		Chr1	8506968	8508909	Chr1	26446109	26448058	240,240,240,1.0
AT1G24140.1	AT1G70170.1		Chr1	8535999	8537780	Chr1	26423874	26425356	240,240,240,1.0
AT1G24150.1	AT1G70140.1		Chr1	8549251	8552086	Chr1	26412500	26415258	240,240,240,1.0
AT1G24159.1	AT1G70110.1		Chr1	8552775	8553385	Chr1	26406238	26408343	240,240,240,1.0
AT1G24160.1	AT1G70100.3		Chr1	8553313	8556750	Chr1	26402978	26406190	240,240,240,1.0
AT1G24170.1	AT1G70090.1		Chr1	8571173	8572377	Chr1	26383216	26389916	240,240,240,1.0
AT1G24200.1	AT1G70060.1		Chr1	8626315	8631025	Chr1	25280410	25286749	240,240,240,1.0
AT1G24320.1	AT1G67490.1		Chr1	8631355	8635055	Chr1	25307617	25311308	240,240,240,1.0
AT1G24330.1	AT1G67530.1		Chr1	8638982	8640825	Chr1	25336235	25337747	240,240,240,1.0
AT1G24350.3	AT1G67600.1		Chr1	8651407	8653915	Chr1	25351906	25354026	240,240,240,1.0
AT1G24400.1	AT1G67640.1		Chr1	8654945	8655662	Chr1	25365370	25365740	240,240,240,1.0
AT1G24405.1	AT1G67670.1		Chr1	8673914	8676408	Chr1	25391338	25393889	240,240,240,1.0
AT1G24470.1	AT1G67730.1		Chr1	8685271	8688246	Chr1	25405316	25406418	240,240,240,1.0
AT1G24510.1	AT1G67760.1		Chr1	8701112	8702477	Chr1	25420646	25423664	240,240,240,1.0
AT1G24545.1	AT1G67800.2		Chr1	8712478	8713225	Chr1	25471288	25472577	240,240,240,1.0
AT1G24570.2	AT1G67850.1		Chr1	8709941	8710824	Chr1	25442404	25443690	240,240,240,1.0
AT1G24577.1	AT1G67910.1		Chr1	8720309	8720721	Chr1	25473544	25474140	240,240,240,1.0
AT1G24580.1	AT1G67856.1		Chr1	8757864	8759645	Chr1	25487682	25489312	240,240,240,1.0
AT1G24600.1	AT1G67920.1		Chr1	8760001	8763469	Chr1	25510887	25514601	240,240,240,1.0
AT1G24735.2	AT1G67980.1		Chr1	8885210	8886777	Chr1	25603676	25605181	240,240,240,1.0
AT1G24764.3	AT1G68060.1		Chr1	8889137	8894261	Chr1	25608432	25609405	240,240,240,1.0
AT1G25340.3	AT1G68320.1		Chr1	8897564	8899111	Chr1	25613926	25615403	240,240,240,1.0
AT1G25350.2	AT1G68325.1		Chr1	8911096	8912822	Chr1	25657757	25659484	240,240,240,1.0
AT1G25370.1	AT1G68340.1		Chr1	8914191	8915219	Chr1	25668610	25670345	240,240,240,1.0
AT1G25400.1	AT1G68440.1		Chr1	8918789	8919892	Chr1	25701770	25702778	240,240,240,1.0
AT1G25410.1	AT1G68460.1		Chr1	8933716	8935544	Chr1	25708175	25710989	240,240,240,1.0
AT1G25422.1	AT1G68500.1		Chr1	8938387	8940613	Chr1	25712414	25715024	240,240,240,1.0
AT1G25440.1	AT1G68520.1		Chr1	8942713	8944442	Chr1	25719958	25721549	240,240,240,1.0
AT1G25450.1	AT1G68530.1		Chr1	8944609	8946628	Chr1	25725455	25727701	240,240,240,1.0
AT1G25460.1	AT1G68540.1		Chr1	8944609	8946628	Chr3	9475412	9477590	240,240,240,1.0
AT1G25470.1	AT1G68550.1		Chr1	8948232	8951031	Chr1	25759736	25762982	240,240,240,1.0
AT1G25470.1	AT3G25890.1		Chr1	8951162	8955160	Chr3	9422476	9426049	240,240,240,1.0
AT1G25480.1	AT1G68600.1		Chr1	8962087	8964564	Chr1	25775731	25777910	240,240,240,1.0
AT1G25490.1	AT3G25800.1		Chr1	8976326	8978305	Chr1	25781801	25784118	240,240,240,1.0
AT1G25520.1	AT1G68650.1		Chr1	8976326	8978305	Chr3	9413052	9415240	240,240,240,1.0
AT1G25550.1	AT1G68670.1		Chr1	8981556	8983314	Chr3	9396272	9397766	240,240,240,1.0
AT1G25550.1	AT3G25790.1		Chr1	9033016	9039099	Chr1	25793498	25798889	240,240,240,1.0
AT1G25560.1	AT3G25730.1		Chr1	9033016	9039099	Chr3	9308744	9313599	240,240,240,1.0
AT1G26130.2	AT1G68710.3		Chr1	9038708	9039540	Chr3	9305696	9306766	240,240,240,1.0
AT1G26130.2	AT3G25610.1		Chr1	9063306	9065320	Chr3	9274431	9276685	240,240,240,1.0
AT1G26140.1	AT3G25597.1		Chr1	9067039	9068207	Chr1	25889074	25889734	240,240,240,1.0
AT1G26200.3	AT3G25540.1		Chr1	9086804	9089375	Chr1	25914984	25918007	240,240,240,1.0
AT1G26210.1	AT1G68870.1		Chr1	9095768	9099765	Chr1	25947236	25949340	240,240,240,1.0
AT1G26260.1	AT1G68920.1		Chr1	9099994	9103644	Chr1	25982294	25986349	240,240,240,1.0
AT1G26300.1	AT1G69030.1		Chr1	9117932	9118611	Chr1	26026253	26027771	240,240,240,1.0
AT1G26310.1	AT1G69120.1		Chr1	9118822	9121227	Chr1	26027882	26030312	240,240,240,1.0
AT1G26355.1	AT1G69230.1		Chr1	9148636	9150250	Chr1	26050143	26052567	240,240,240,1.0
AT1G26360.1	AT1G69240.1		Chr1	9191503	9192590	Chr1	26061774	26062536	240,240,240,1.0
AT1G26450.1	AT1G69295.1		Chr1	9195512	9199671	Chr1	26072284	26076374	240,240,240,1.0
AT1G26600.2	AT1G69320.1		Chr1	9205800	9207417	Chr1	26089030	26090734	240,240,240,1.0
AT1G26620.1	AT1G69360.1		Chr1	9210051	9211588	Chr1	26097729	26099388	240,240,240,1.0
AT1G26630.1	AT1G69410.1		Chr1	9224059	9225792	Chr1	26111688	26113256	240,240,240,1.0
AT1G26650.1	AT1G69430.1		Chr1	9241036	9244918	Chr1	26114024	26117955	240,240,240,1.0
AT1G26690.1	AT1G69460.1		Chr1	9244981	9246652	Chr1	26118229	26119710	240,240,240,1.0
AT1G26730.1	AT1G69480.1		Chr1	9259750	9260792	Chr1	26141836	26143496	240,240,240,1.0
AT1G26740.1	AT1G69485.1		Chr1	9270952	9272713	Chr1	26157702	26159094	240,240,240,1.0
AT1G26770.2	AT1G69530.3		Chr1	9273684	9275193	Chr1	26161528	26163715	240,240,240,1.0
AT1G26780.2	AT1G69560.2		Chr1	9295565	9298629	Chr1	26201986	26204795	240,240,240,1.0
AT1G26790.1	AT1G69570.1		Chr1	9329493	9330612	Chr1	26239260	26240843	240,240,240,1.0
AT1G26830.1	AT1G69670.1		Chr1	9355827	9357502	Chr1	26258788	26260781	240,240,240,1.0
AT1G26920.1	AT1G69760.1		Chr1	9359325	9361833	Chr1	26266592	26269013	240,240,240,1.0
AT1G26960.1	AT1G69780.1		Chr1	9386693	9390042	Chr1	26296540	26300684	240,240,240,1.0
AT1G26970.1	AT1G69790.1		Chr1	9400326	9403905	Chr1	26309628	26312174	240,240,240,1.0
AT1G27040.1	AT1G69850.1		Chr1	9407085	9411368	Chr1	26323086	26324946	240,240,240,1.0
AT1G27080.1	AT1G69860.1		Chr1	9425280	9426897	Chr1	26334250	26335630	240,240,240,1.0
AT1G27100.1	AT1G69890.1		Chr1	9446597	9449046	Chr1	26360235	26362010	240,240,240,1.0
AT1G27130.1	AT1G69920.1		Chr1	9468568	9469634	Chr1	26383216	26389916	240,240,240,1.0
AT1G27190.1	AT1G69990.1		Chr1	9843035	9844561	Chr2	14265281	14268003	240,240,240,1.0
AT1G27250.1	AT1G70060.1		Chr1	9860291	9861568	Chr2	14271794	14273457	240,240,240,1.0
AT1G28180.1	AT2G33730.1		Chr1	9882951	9884189	Chr2	14288323	14289313	240,240,240,1.0
AT1G28220.1	AT2G33750.1		Chr1	9886077	9887478	Chr2	14290969	14291806	240,240,240,1.0
AT1G28270.1	AT2G33775.1		Chr1	9889101	9891015	Chr2	14293561	14295353	240,240,240,1.0
AT1G28280.1	AT2G33780.1		Chr1	9933909	9935266	Chr2	14309484	14310608	240,240,240,1.0
AT1G28290.1	AT2G33790.1		Chr1	9943737	9949835	Chr2	14314710	14317578	240,240,240,1.0
AT1G28330.2	AT2G33830.2		Chr1	9969246	9971519	Chr2	14318964	14320714	240,240,240,1.0
AT1G28350.1	AT2G33840.1		Chr1	9972185	9973942	Chr2	14320865	14322082	240,240,240,1.0
AT1G28395.1	AT2G33847.1		Chr1	10036601	10037872	Chr2	14337198	14338385	240,240,240,1.0
AT1G28400.1	AT2G33850.1		Chr1	10109618	10111738	Chr2	14357852	14360058	240,240,240,1.0
AT1G28550.1	AT2G33870.1		Chr1	10117715	10119085	Chr2	14368536	14370438	240,240,240,1.0
AT1G28960.1	AT2G33980.3		Chr1	10120300	10122973	Chr2	14371075	14373901	240,240,240,1.0
AT1G29010.1	AT2G34010.1		Chr1	10128999	10133961	Chr2	14377722	14382673	240,240,240,1.0
AT1G29020.2	AT2G34020.2		Chr1	10136246	10139228	Chr2	14387194	14390317	240,240,240,1.0
AT1G29030.1	AT2G34040.1		Chr1	10157494	10158805	Chr2	14393181	14394858	240,240,240,1.0
AT1G29050.1	AT2G34070.1		Chr1	10183390	10184512	Chr2	14413694	14414788	240,240,240,1.0
AT1G29080.1	AT2G34080.1		Chr1	10190137	10195213	Chr2	14419263	14423471	240,240,240,1.0
AT1G29160.1	AT2G34140.1		Chr1	10214681	10216563	Chr2	14430761	14432482	240,240,240,1.0
AT1G29170.1	AT2G34150.2		Chr1	10252241	10254792	Chr2	14462023	14464879	240,240,240,1.0
AT1G29230.1	AT2G34180.1		Chr1	10310131	10314147	Chr2	14473651	14477520	240,240,240,1.0
AT1G29310.1	AT2G34250.1		Chr1	10324745	10326848	Chr2	14477745	14479962	240,240,240,1.0
AT1G29470.1	AT2G34300.1		Chr1	10327346	10328105	Chr2	14486539	14487401	240,240,240,1.0
AT1G29530.1	AT2G34310.1		Chr1	10355638	10356482	Chr2	14488584	14489767	240,240,240,1.0
AT1G29540.1	AT2G34330.1		Chr1	10387514	10389286	Chr2	14510482	14511944	240,240,240,1.0
AT1G29640.1	AT2G34340.1		Chr1	10422292	10424513	Chr2	14512707	14514516	240,240,240,1.0
AT1G29710.1	AT2G34370.1		Chr1	10463403	10467170	Chr2	14518406	14522139	240,240,240,1.0
AT1G29760.1	AT2G34380.1		Chr1	10472280	10473502	Chr2	14522524	14523568	240,240,240,1.0
AT1G29890.2	AT2G34410.1		Chr1	10498310	10499462	Chr2	14532624	14534409	240,240,240,1.0
AT1G29910.1	AT2G34420.1		Chr1	10503239	10506189	Chr2	14543894	14546986	240,240,240,1.0
AT1G29965.1	AT2G34480.2		Chr1	10537457	10540044	Chr2	14556988	14558857	240,240,240,1.0
AT1G29980.1	AT2G34510.1		Chr1	10584105	10586680	Chr2	14568802	14571143	240,240,240,1.0
AT1G30040.1	AT2G34555.1		Chr1	10596352	10597341	Chr2	14573030	14573952	240,240,240,1.0
AT1G30120.1	AT2G34590.1		Chr1	10618893	10620067	Chr2	14575392	14576527	240,240,240,1.0
AT1G30135.1	AT2G34600.1		Chr1	10738805	10747509	Chr2	14602700	14612565	240,240,240,1.0
AT1G30190.1	AT2G34610.1		Chr1	10796124	10801093	Chr2	14639323	14644355	240,240,240,1.0
AT1G30410.1	AT2G34660.1		Chr1	10804450	10806428	Chr2	14649706	14651709	240,240,240,1.0
AT1G30490.1	AT2G34710.1		Chr1	10835735	10840872	Chr2	14660217	14664404	240,240,240,1.0
AT1G30500.2	AT2G34720.1		Chr1	10895252	10897127	Chr2	14685170	14687216	240,240,240,1.0
AT1G30590.2	AT2G34750.1		Chr1	10936765	10941968	Chr2	14711880	14716634	240,240,240,1.0
AT1G30710.1	AT2G34810.1		Chr1	10944908	10949482	Chr2	14718195	14721271	240,240,240,1.0
AT1G30810.1	AT2G34880.1		Chr1	10985063	10986295	Chr2	14726800	14728128	240,240,240,1.0
AT1G30820.1	AT2G34890.1		Chr1	10986496	10989593	Chr2	14728375	14731255	240,240,240,1.0
AT1G30850.1	AT2G34910.1		Chr1	10996870	11000809	Chr2	14740348	14743417	240,240,240,1.0
AT1G30860.1	AT2G34920.2		Chr1	11057105	11059037	Chr2	14754234	14756246	240,240,240,1.0
AT1G30900.1	AT2G34940.1		Chr1	11084666	11088589	Chr2	14756511	14760709	240,240,240,1.0
AT1G31020.1	AT2G35010.1		Chr1	11104237	11108095	Chr2	14775063	14778978	240,240,240,1.0
AT1G31070.2	AT2G35020.1		Chr1	11565494	11568645	Chr2	14922836	14926609	240,240,240,1.0
AT1G31120.1	AT2G35060.2		Chr1	11605652	11607866	Chr2	14921493	14922841	240,240,240,1.0
AT1G32150.1	AT2G35530.1		Chr1	11612118	11616218	Chr2	14916690	14920482	240,240,240,1.0
AT1G32210.1	AT2G35520.2		Chr1	11640558	11641889	Chr2	14910343	14912048	240,240,240,1.0
AT1G32230.1	AT2G35510.1		Chr1	11642593	11645202	Chr2	14905788	14906504	240,240,240,1.0
AT1G32260.1	AT2G35480.1		Chr1	11672766	11675387	Chr2	14900704	14902385	240,240,240,1.0
AT1G32270.1	AT2G35460.1		Chr1	11675531	11676748	Chr2	14899715	14900692	240,240,240,1.0
AT1G32360.1	AT2G35430.1		Chr1	11681734	11684520	Chr2	14895254	14897882	240,240,240,1.0
AT1G32361.1	AT2G35420.1		Chr1	11739304	11740399	Chr2	14891041	14892298	240,240,240,1.0
AT1G32380.1	AT2G35390.2		Chr1	11742006	11749783	Chr2	14872265	14879739	240,240,240,1.0
AT1G32470.1	AT2G35370.1		Chr1	11759427	11762635	Chr2	14868861	14871994	240,240,240,1.0
AT1G32490.1	AT2G35340.1		Chr1	11774484	11775442	Chr2	14862779	14863412	240,240,240,1.0
AT1G32530.1	AT2G35330.1		Chr1	11783543	11785704	Chr2	14844896	14846359	240,240,240,1.0
AT1G32560.1	AT2G35300.1		Chr1	11795609	11797141	Chr2	14842291	14844465	240,240,240,1.0
AT1G32580.1	AT2G35240.1		Chr1	11820872	11821824	Chr2	14833848	14834666	240,240,240,1.0
AT1G32610.1	AT2G35230.1		Chr1	11858080	11859468	Chr4	6566625	6567740	240,240,240,1.0
AT1G32690.1	AT2G35200.1		Chr1	11874508	11877387	Chr4	6556982	6559602	240,240,240,1.0
AT1G32760.1	AT4G10630.1		Chr1	11881311	11886015	Chr4	6547235	6548878	240,240,240,1.0
AT1G32790.2	AT4G10610.1		Chr1	11902629	11907049	Chr4	6523225	6528330	240,240,240,1.0
AT1G32810.2	AT4G10600.1		Chr1	11948650	11951982	Chr4	6512515	6515743	240,240,240,1.0
AT1G32850.1	AT4G10570.1		Chr1	11966423	11967843	Chr4	6477876	6479171	240,240,240,1.0
AT1G32970.1	AT4G10540.1		Chr1	11967783	11971072	Chr4	6475984	6477883	240,240,240,1.0
AT1G33040.1	AT4G10480.1		Chr1	12010879	12012547	Chr4	6462918	6464558	240,240,240,1.0
AT1G33050.1	AT4G10470.1		Chr1	12026936	12030539	Chr4	6459539	6462092	240,240,240,1.0
AT1G33120.1	AT4G10450.1		Chr1	12046379	12050066	Chr4	6454813	6458146	240,240,240,1.0
AT1G33170.1	AT4G10440.1		Chr1	12064323	12066454	Chr4	6441596	6443554	240,240,240,1.0
AT1G33230.2	AT4G10430.1		Chr1	12072611	12073965	Chr4	6415120	6416961	240,240,240,1.0
AT1G33260.1	AT4G10390.1		Chr1	12147188	12148380	Chr4	6344301	6345610	240,240,240,1.0
AT1G33280.1	AT4G10350.1		Chr1	12148515	12150617	Chr4	6327917	6329751	240,240,240,1.0
AT1G33475.1	AT4G10170.1		Chr1	12150688	12152460	Chr4	6322313	6324694	240,240,240,1.0
AT1G33480.1	AT4G10150.1		Chr1	12203945	12208698	Chr4	6295393	6299867	240,240,240,1.0
AT1G33490.1	AT4G10140.1		Chr1	12208308	12214182	Chr4	6288821	6295402	240,240,240,1.0
AT1G33680.1	AT4G10070.1		Chr1	12241614	12245292	Chr4	6263509	6266938	240,240,240,1.0
AT1G33700.1	AT4G10060.1		Chr1	12261165	12262750	Chr4	6258880	6260259	240,240,240,1.0
AT1G33770.1	AT4G10010.2		Chr1	12323474	12327311	Chr4	6230822	6233516	240,240,240,1.0
AT1G33800.1	AT4G09990.1		Chr1	12346138	12348733	Chr4	6228556	6230079	240,240,240,1.0
AT1G33930.1	AT4G09940.2		Chr1	12355557	12358031	Chr4	6221628	6224221	240,240,240,1.0
AT1G33960.2	AT4G09930.1		Chr1	12366831	12369178	Chr4	6175176	6177351	240,240,240,1.0
AT1G33990.1	AT4G09900.1		Chr1	12370065	12371554	Chr4	6173712	6175200	240,240,240,1.0
AT1G34020.1	AT4G09810.1		Chr1	12851983	12853235	Chr4	5740219	5741591	240,240,240,1.0
AT1G34030.1	AT4G09800.1		Chr1	12867126	12868890	Chr4	5775210	5777481	240,240,240,1.0
AT1G35140.1	AT4G08950.1		Chr1	12917070	12917829	Chr4	5792137	5792966	240,240,240,1.0
AT1G35160.2	AT4G09000.2		Chr1	12964986	12966113	Chr4	5811115	5811846	240,240,240,1.0
AT1G35230.1	AT4G09030.1		Chr1	13030553	13031375	Chr4	5842945	5843783	240,240,240,1.0
AT1G35330.1	AT4G09100.1		Chr1	13039660	13042159	Chr4	5847312	5849763	240,240,240,1.0
AT1G35430.1	AT4G09170.1		Chr1	13051157	13055093	Chr4	5902813	5905449	240,240,240,1.0
AT1G35460.1	AT4G09180.1		Chr1	13077890	13080265	Chr4	5992908	5994258	240,240,240,1.0
AT1G35470.2	AT4G09310.1		Chr1	13122204	13125264	Chr4	6021160	6024042	240,240,240,1.0
AT1G35515.1	AT4G09460.1		Chr1	13158466	13160284	Chr4	6040944	6043849	240,240,240,1.0
AT1G35580.1	AT4G09510.1		Chr1	13205345	13208289	Chr4	6049441	6052380	240,240,240,1.0
AT1G35625.1	AT4G09560.1		Chr1	17009051	17011929	Chr5	17248290	17251200	240,240,240,1.0
AT1G35670.1	AT4G09570.1		Chr1	17031211	17033269	Chr5	17243987	17245988	240,240,240,1.0
AT1G45000.1	AT5G43010.1		Chr1	17074942	17076417	Chr5	17242607	17244231	240,240,240,1.0
AT1G45050.1	AT5G42990.1		Chr1	17095980	17098041	Chr5	17235092	17236679	240,240,240,1.0
AT1G45145.1	AT5G42980.1		Chr1	17098475	17101954	Chr5	17216329	17220672	240,240,240,1.0
AT1G45170.1	AT5G42960.1		Chr1	17123785	17129223	Chr5	17210533	17214220	240,240,240,1.0
AT1G45180.1	AT5G42940.1		Chr1	17152896	17154843	Chr5	17205971	17209650	240,240,240,1.0
AT1G45201.3	AT5G42930.1		Chr1	17165125	17167741	Chr5	17203742	17205380	240,240,240,1.0
AT1G45233.2	AT5G42920.2		Chr1	17180615	17183237	Chr5	17191499	17194131	240,240,240,1.0
AT1G45249.6	AT5G42910.1		Chr1	17191362	17193314	Chr5	17183061	17185032	240,240,240,1.0
AT1G45545.2	AT5G42880.1		Chr1	17681157	17683629	Chr3	5846002	5846589	240,240,240,1.0
AT1G45688.1	AT5G42860.1		Chr1	17686990	17688859	Chr3	5852049	5853080	240,240,240,1.0
AT1G47960.1	AT3G17140.1		Chr1	17711491	17712660	Chr3	5883328	5884191	240,240,240,1.0
AT1G47970.1	AT3G17160.1		Chr1	17716893	17719499	Chr3	5889663	5892332	240,240,240,1.0
AT1G48010.1	AT3G17220.1		Chr1	17719584	17721891	Chr3	5892550	5894518	240,240,240,1.0
AT1G48030.1	AT3G17240.1		Chr1	17769938	17773518	Chr3	5916940	5920281	240,240,240,1.0
AT1G48040.1	AT3G17250.1		Chr1	17798431	17802330	Chr3	5955862	5959214	240,240,240,1.0
AT1G48110.1	AT3G17330.1		Chr1	17805761	17808993	Chr3	5965869	5969296	240,240,240,1.0
AT1G48210.1	AT3G17410.1		Chr1	17808988	17812106	Chr3	5969565	5972572	240,240,240,1.0
AT1G48230.1	AT3G17430.1		Chr1	17813886	17817406	Chr3	5988924	5993001	240,240,240,1.0
AT1G48240.1	AT3G17440.1		Chr1	17863660	17864558	Chr3	6015184	6015944	240,240,240,1.0
AT1G48260.1	AT3G17510.1		Chr1	17867102	17868432	Chr3	6027993	6028826	240,240,240,1.0
AT1G48330.1	AT3G17580.1		Chr1	17874436	17877462	Chr3	6034109	6037242	240,240,240,1.0
AT1G48350.1	AT3G17626.1		Chr1	17884645	17885614	Chr3	6042947	6044504	240,240,240,1.0
AT1G48370.1	AT3G17650.1		Chr1	17902632	17906873	Chr3	6081639	6086203	240,240,240,1.0
AT1G48405.1	AT3G17680.2		Chr1	17906871	17908534	Chr3	6086909	6088755	240,240,240,1.0
AT1G48430.1	AT3G17770.1		Chr1	17908503	17910473	Chr3	6091110	6093151	240,240,240,1.0
AT1G48440.1	AT3G17780.1		Chr1	17913711	17916101	Chr3	6097201	6099595	240,240,240,1.0
AT1G48450.1	AT3G17800.2		Chr1	17918207	17921116	Chr3	6105908	6108737	240,240,240,1.0
AT1G48470.1	AT3G17820.1		Chr1	17921931	17928930	Chr3	6109409	6116529	240,240,240,1.0
AT1G48480.1	AT3G17840.1		Chr1	17931390	17934662	Chr3	6119707	6123044	240,240,240,1.0
AT1G48490.4	AT3G17850.1		Chr1	17934746	17936946	Chr3	6133384	6136405	240,240,240,1.0
AT1G48500.1	AT3G17860.1		Chr1	17945369	17950598	Chr3	6136986	6142138	240,240,240,1.0
AT1G48510.3	AT3G17910.1		Chr1	17962839	17964429	Chr3	6152062	6153814	240,240,240,1.0
AT1G48540.1	AT3G17920.1		Chr1	17965871	17969354	Chr3	6154363	6157552	240,240,240,1.0
AT1G48590.2	AT3G17980.1		Chr1	17969395	17970551	Chr3	6167640	6168966	240,240,240,1.0
AT1G48600.2	AT3G18000.1		Chr1	17973642	17976663	Chr3	6168963	6172005	240,240,240,1.0
AT1G48605.1	AT3G18030.1		Chr1	17981636	17983377	Chr3	6210878	6212551	240,240,240,1.0
AT1G48620.1	AT3G18035.1		Chr1	17983733	17986116	Chr3	6220918	6223073	240,240,240,1.0
AT1G48630.1	AT3G18130.1		Chr1	18011285	18013185	Chr3	6237902	6240605	240,240,240,1.0
AT1G48635.2	AT3G18160.3		Chr1	18035967	18036510	Chr3	6266946	6267643	240,240,240,1.0
AT1G48700.4	AT3G18210.1		Chr1	18040129	18041447	Chr3	6281204	6282306	240,240,240,1.0
AT1G48750.1	AT3G18280.2		Chr1	18041448	18042744	Chr3	6281923	6284372	240,240,240,1.0
AT1G48770.1	AT3G18295.1		Chr1	18061356	18065031	Chr3	6296850	6300673	240,240,240,1.0
AT1G48780.1	AT3G18300.1		Chr1	18179253	18182510	Chr3	6454157	6457509	240,240,240,1.0
AT1G48840.1	AT3G18350.1		Chr1	18198227	18199168	Chr3	6465748	6467175	240,240,240,1.0
AT1G49160.5	AT3G18750.1		Chr1	18198298	18200366	Chr3	6466331	6468015	240,240,240,1.0
AT1G49200.1	AT3G18773.1		Chr1	18215800	18218339	Chr3	6474710	6477204	240,240,240,1.0
AT1G49205.1	AT3G18775.1		Chr1	18227122	18230330	Chr3	6480484	6483774	240,240,240,1.0
AT1G49240.1	AT3G18780.2		Chr1	18234679	18237469	Chr3	6484068	6486264	240,240,240,1.0
AT1G49270.1	AT3G18810.1		Chr1	18282968	18284202	Chr3	6509500	6510702	240,240,240,1.0
AT1G49300.1	AT3G18820.1		Chr1	18305445	18307557	Chr3	6536534	6538679	240,240,240,1.0
AT1G49400.1	AT3G18880.1		Chr1	18312883	18314099	Chr3	6548127	6552034	240,240,240,1.0
AT1G49450.1	AT3G18950.1		Chr1	18317259	18320210	Chr3	6558964	6562377	240,240,240,1.0
AT1G49475.1	AT3G18990.2		Chr1	18320490	18322284	Chr3	6563928	6564424	240,240,240,1.0
AT1G49490.2	AT3G19020.1		Chr1	18329659	18332102	Chr3	6595344	6598981	240,240,240,1.0
AT1G49500.1	AT3G19030.1		Chr1	18351324	18354634	Chr3	6605296	6609295	240,240,240,1.0
AT1G49520.1	AT3G19080.3		Chr1	18356799	18360426	Chr3	6611182	6614107	240,240,240,1.0
AT1G49580.1	AT3G19100.1		Chr1	18365336	18366744	Chr3	6616330	6617951	240,240,240,1.0
AT1G49600.2	AT3G19130.1		Chr1	18367590	18375494	Chr3	6625377	6632164	240,240,240,1.0
AT1G49620.3	AT3G19150.1		Chr1	18400006	18402628	Chr3	6687042	6690123	240,240,240,1.0
AT1G49630.1	AT3G19170.1		Chr1	18402506	18405681	Chr3	6690118	6693380	240,240,240,1.0
AT1G49710.1	AT3G19280.1		Chr1	18407400	18410022	Chr3	6694114	6696357	240,240,240,1.0
AT1G49720.2	AT3G19290.3		Chr1	18410857	18413016	Chr3	6696301	6698184	240,240,240,1.0
AT1G49730.1	AT3G19300.1		Chr1	18416475	18420111	Chr3	6705474	6706127	240,240,240,1.0
AT1G49740.1	AT3G19310.1		Chr1	18428788	18430497	Chr3	6714133	6716178	240,240,240,1.0
AT1G49750.1	AT3G19320.1		Chr1	18439945	18442237	Chr3	6754615	6758285	240,240,240,1.0
AT1G49760.1	AT3G19350.1		Chr1	18445111	18446772	Chr3	6759016	6761007	240,240,240,1.0
AT1G49780.1	AT3G19380.1		Chr1	18451746	18454463	Chr3	6780563	6783166	240,240,240,1.0
AT1G49810.1	AT3G19490.1		Chr1	18470046	18473833	Chr3	6797471	6801835	240,240,240,1.0
AT1G49830.1	AT3G19500.1		Chr1	18473908	18477643	Chr3	6802903	6804296	240,240,240,1.0
AT1G49840.1	AT3G19540.1		Chr1	18478951	18481539	Chr3	6805622	6808593	240,240,240,1.0
AT1G49890.1	AT3G19570.2		Chr1	18542061	18544034	Chr3	6840281	6842320	240,240,240,1.0
AT1G49900.1	AT3G19580.1		Chr1	18554564	18556826	Chr3	6846969	6849582	240,240,240,1.0
AT1G49910.1	AT3G19590.1		Chr1	18569727	18579182	Chr3	6855688	6863547	240,240,240,1.0
AT1G50040.1	AT3G19680.1		Chr1	18617593	18621957	Chr3	6885047	6890388	240,240,240,1.0
AT1G50090.1	AT3G19710.1		Chr1	18623698	18626441	Chr3	6898163	6901334	240,240,240,1.0
AT1G50140.1	AT3G19740.1		Chr1	18635955	18638449	Chr3	6934568	6937197	240,240,240,1.0
AT1G50260.1	AT3G19830.1		Chr1	18648645	18649227	Chr3	6942623	6945224	240,240,240,1.0
AT1G50280.1	AT3G19850.1		Chr1	18649706	18657400	Chr3	6948774	6956966	240,240,240,1.0
AT1G50310.1	AT3G19930.1		Chr1	18658508	18662052	Chr3	6961736	6965206	240,240,240,1.0
AT1G50350.1	AT3G19950.2		Chr1	18668010	18670576	Chr3	6967462	6970652	240,240,240,1.0
AT1G50360.1	AT3G19960.2		Chr1	18672136	18677652	Chr3	6970683	6976691	240,240,240,1.0
AT1G50370.1	AT3G19980.1		Chr1	18693644	18697706	Chr3	6994770	6998185	240,240,240,1.0
AT1G50400.1	AT3G20000.1		Chr1	18704805	18706657	Chr3	7002697	7004508	240,240,240,1.0
AT1G50410.1	AT3G20010.1		Chr1	18719378	18721219	Chr3	7018826	7020901	240,240,240,1.0
AT1G50460.1	AT3G20040.1		Chr1	18742027	18744805	Chr3	7044711	7047423	240,240,240,1.0
AT1G50490.1	AT3G20060.1		Chr1	18748241	18751338	Chr3	7071193	7074697	240,240,240,1.0
AT1G50520.1	AT3G20100.1		Chr1	18751456	18753941	Chr3	7079492	7082178	240,240,240,1.0
AT1G50610.1	AT3G20190.1		Chr1	18756972	18758708	Chr3	7084727	7086894	240,240,240,1.0
AT1G50620.1	AT3G20280.1		Chr1	18770937	18774759	Chr3	7096310	7099798	240,240,240,1.0
AT1G50630.1	AT3G20300.1		Chr1	18781859	18784385	Chr3	7115819	7119144	240,240,240,1.0
AT1G50640.1	AT3G20310.1		Chr1	18807672	18809035	Chr3	7160677	7162395	240,240,240,1.0
AT1G50660.1	AT3G20350.1		Chr1	18839047	18844577	Chr3	7168233	7173617	240,240,240,1.0
AT1G50700.2	AT3G20410.1		Chr1	18876810	18877844	Chr3	7180037	7181079	240,240,240,1.0
AT1G50740.1	AT3G20510.1		Chr1	18880172	18884255	Chr3	7182013	7186567	240,240,240,1.0
AT1G50840.2	AT3G20540.2		Chr1	18926811	18927746	Chr3	7229390	7230146	240,240,240,1.0
AT1G50930.1	AT3G20557.1		Chr1	18939194	18941719	Chr3	7256656	7259854	240,240,240,1.0
AT1G50950.2	AT3G20560.1		Chr1	18953458	18955053	Chr3	7284681	7286442	240,240,240,1.0
AT1G51060.1	AT3G20670.1		Chr1	18977176	18980618	Chr3	7300444	7303693	240,240,240,1.0
AT1G51130.1	AT3G20760.1		Chr1	18989751	18992149	Chr3	7313538	7315883	240,240,240,1.0
AT1G51170.1	AT3G20830.1		Chr1	19041397	19042414	Chr3	7323635	7324634	240,240,240,1.0
AT1G51190.1	AT3G20840.1		Chr1	19050298	19052094	Chr3	7348157	7350341	240,240,240,1.0
AT1G51220.1	AT3G20880.1		Chr1	19052023	19052582	Chr3	7376635	7377226	240,240,240,1.0
AT1G51355.1	AT3G20898.1		Chr1	19076838	19081451	Chr3	7388258	7390031	240,240,240,1.0
AT1G51390.1	AT3G20970.1		Chr1	19106687	19109587	Chr3	7399029	7402457	240,240,240,1.0
AT1G51400.1	AT3G21055.2		Chr1	19119606	19122038	Chr3	7409421	7412457	240,240,240,1.0
AT1G51460.1	AT3G21080.1		Chr1	19128144	19132318	Chr3	7413776	7418476	240,240,240,1.0
AT1G51520.2	AT3G21100.3		Chr1	19132221	19135630	Chr3	7422036	7424905	240,240,240,1.0
AT1G51560.1	AT3G21140.1		Chr1	19154323	19156338	Chr3	7445604	7448498	240,240,240,1.0
AT1G51590.1	AT3G21160.1		Chr1	19158746	19161737	Chr3	7448040	7452106	240,240,240,1.0
AT1G51600.1	AT3G21175.1		Chr1	19173880	19175228	Chr3	7474544	7475903	240,240,240,1.0
AT1G51630.1	AT3G21190.1		Chr1	19175609	19180195	Chr3	7477930	7482125	240,240,240,1.0
AT1G51660.1	AT3G21220.1		Chr1	19191466	19194908	Chr3	7489167	7492863	240,240,240,1.0
AT1G51680.1	AT3G21230.1		Chr1	19249418	19250823	Chr3	7511756	7516073	240,240,240,1.0
AT1G51700.1	AT3G21270.1		Chr1	19292909	19293339	Chr3	7518784	7519477	240,240,240,1.0
AT1G51710.1	AT3G21280.1		Chr1	19305081	19307518	Chr3	5612203	5614803	240,240,240,1.0
AT1G51745.1	AT3G21295.1		Chr1	19310174	19311683	Chr3	5603848	5605765	240,240,240,1.0
AT1G51770.1	AT3G21310.1		Chr1	19323055	19326918	Chr3	5599710	5603027	240,240,240,1.0
AT1G51840.1	AT3G21340.1		Chr1	19345871	19349088	Chr3	7528181	7530686	240,240,240,1.0
AT1G51913.1	AT3G21351.1		Chr1	19345871	19349088	Chr3	5588486	5590055	240,240,240,1.0
AT1G51950.1	AT3G16500.1		Chr1	19350314	19352791	Chr3	5585872	5587750	240,240,240,1.0
AT1G51960.1	AT3G16490.1		Chr1	19407259	19408319	Chr3	5535124	5536237	240,240,240,1.0
AT1G51980.1	AT3G16480.1		Chr1	19420715	19424474	Chr3	5509344	5513245	240,240,240,1.0
AT1G52030.1	AT3G21380.1		Chr1	19424944	19425928	Chr3	5505360	5507050	240,240,240,1.0
AT1G52030.1	AT3G16450.1		Chr1	19434480	19439031	Chr3	5481325	5485187	240,240,240,1.0
AT1G52040.1	AT3G16440.2		Chr1	19439367	19441724	Chr3	5480416	5481379	240,240,240,1.0
AT1G52140.1	AT3G16330.1		Chr1	19454798	19455668	Chr3	5467987	5469594	240,240,240,1.0
AT1G52160.1	AT3G16260.1		Chr1	19455495	19458069	Chr3	5466246	5468774	240,240,240,1.0
AT1G52180.1	AT3G16240.1		Chr1	19458612	19459763	Chr3	5464728	5465585	240,240,240,1.0
AT1G52190.1	AT3G16180.1		Chr1	19460482	19463477	Chr3	5460793	5463899	240,240,240,1.0
AT1G52191.1	AT3G16175.1		Chr1	19467815	19469586	Chr3	5459162	5460816	240,240,240,1.0
AT1G52230.1	AT3G16140.1		Chr1	19474898	19476234	Chr3	5454762	5455942	240,240,240,1.0
AT1G52240.1	AT3G16130.1		Chr1	19499261	19505757	Chr3	5411292	5418493	240,240,240,1.0
AT1G52245.1	AT3G16120.1		Chr1	19508952	19511641	Chr3	5408792	5411153	240,240,240,1.0
AT1G52260.1	AT3G16110.1		Chr1	19520603	19525685	Chr3	5397545	5402652	240,240,240,1.0
AT1G52280.1	AT3G16100.1		Chr1	19570058	19572204	Chr3	5374248	5376275	240,240,240,1.0
AT1G52300.1	AT3G16080.1		Chr1	19572755	19574059	Chr3	5341356	5342557	240,240,240,1.0
AT1G52360.2	AT3G15980.5		Chr1	19579839	19580977	Chr3	5337475	5338562	240,240,240,1.0
AT1G52380.1	AT3G15970.1		Chr1	19583617	19587428	Chr3	5330194	5333745	240,240,240,1.0
AT1G52410.2	AT3G15950.1		Chr1	19590434	19592731	Chr3	5323262	5324966	240,240,240,1.0
AT1G52420.1	AT3G15940.1		Chr1	19613378	19614989	Chr3	5320644	5322432	240,240,240,1.0
AT1G52540.1	AT3G15890.1		Chr1	19614931	19617611	Chr3	5316916	5320121	240,240,240,1.0
AT1G52550.1	AT3G15780.1		Chr1	19619745	19620844	Chr3	5309886	5310988	240,240,240,1.0
AT1G52565.1	AT3G15760.1		Chr1	19621238	19623461	Chr3	5305918	5307932	240,240,240,1.0
AT1G52570.1	AT3G15730.1		Chr1	19638331	19640223	Chr3	5298991	5301745	240,240,240,1.0
AT1G52600.1	AT3G15710.1		Chr1	19640525	19641665	Chr3	5296841	5297851	240,240,240,1.0
AT1G52660.1	AT3G15700.1		Chr1	19642452	19645211	Chr3	5290847	5293241	240,240,240,1.0
AT1G52670.1	AT3G15690.2		Chr1	19655831	19657795	Chr3	5269849	5271984	240,240,240,1.0
AT1G52690.1	AT3G15670.1		Chr1	19672476	19673652	Chr3	5264001	5265695	240,240,240,1.0
AT1G52695.1	AT3G15650.2		Chr1	19682773	19683565	Chr3	5258715	5259354	240,240,240,1.0
AT1G52710.1	AT3G15640.1		Chr1	19688708	19690589	Chr3	5243432	5245510	240,240,240,1.0
AT1G52720.1	AT3G15630.1		Chr1	19696923	19698482	Chr3	5234457	5236196	240,240,240,1.0
AT1G52730.1	AT3G15610.1		Chr1	19708011	19709323	Chr3	5226161	5227935	240,240,240,1.0
AT1G52770.1	AT3G15570.1		Chr1	19711179	19713308	Chr3	5214084	5216261	240,240,240,1.0
AT1G52830.1	AT3G15540.1		Chr1	19754214	19755843	Chr3	5183641	5186929	240,240,240,1.0
AT1G52855.1	AT3G15534.1		Chr1	19760001	19761496	Chr3	5179392	5180490	240,240,240,1.0
AT1G52880.1	AT3G15510.1		Chr1	19761700	19762560	Chr3	5177811	5178966	240,240,240,1.0
AT1G52890.1	AT3G15500.1		Chr1	19778133	19779447	Chr3	5174402	5175523	240,240,240,1.0
AT1G52910.1	AT3G15480.1		Chr1	19783185	19786902	Chr3	5169095	5173105	240,240,240,1.0
AT1G52930.1	AT3G15460.1		Chr1	19790142	19792589	Chr3	5159698	5162945	240,240,240,1.0
AT1G53023.1	AT3G15355.1		Chr1	19806263	19807705	Chr3	5140365	5142323	240,240,240,1.0
AT1G53030.1	AT3G15352.4		Chr1	19812087	19813290	Chr3	5136262	5137195	240,240,240,1.0
AT1G53035.2	AT3G15358.1		Chr1	19813804	19819564	Chr3	5126590	5132330	240,240,240,1.0
AT1G53070.1	AT3G15356.1		Chr1	19821337	19822399	Chr3	5121303	5122562	240,240,240,1.0
AT1G53090.1	AT3G15354.3		Chr1	19831352	19833028	Chr3	5085992	5087496	240,240,240,1.0
AT1G53100.1	AT3G15350.1		Chr1	19837110	19840370	Chr3	5070134	5073440	240,240,240,1.0
AT1G53110.1	AT3G15340.1		Chr1	19849788	19851725	Chr3	5061681	5064152	240,240,240,1.0
AT1G53160.1	AT3G15270.1		Chr1	19854615	19857146	Chr3	5055741	5058249	240,240,240,1.0
AT1G53163.1	AT3G15250.1		Chr1	19859267	19860976	Chr3	5050195	5052455	240,240,240,1.0
AT1G53165.3	AT3G15220.1		Chr1	19864770	19867389	Chr3	5047376	5049971	240,240,240,1.0
AT1G53170.1	AT3G15210.1		Chr1	19879405	19882895	Chr3	5029987	5033102	240,240,240,1.0
AT1G53180.2	AT3G15115.1		Chr1	19884027	19888398	Chr3	5025184	5029886	240,240,240,1.0
AT1G53190.1	AT3G15070.1		Chr1	19912990	19916686	Chr3	5002907	5005875	240,240,240,1.0
AT1G53230.1	AT3G15030.1		Chr1	19926626	19931494	Chr3	4988008	4994109	240,240,240,1.0
AT1G53240.1	AT3G15020.1		Chr1	19951235	19954267	Chr3	4982588	4985857	240,240,240,1.0
AT1G53260.1	AT3G15000.1		Chr1	19958380	19961827	Chr3	4970944	4974521	240,240,240,1.0
AT1G53280.1	AT3G14990.1		Chr1	19966944	19969757	Chr3	4964105	4967075	240,240,240,1.0
AT1G53290.1	AT3G14960.1		Chr1	19970334	19974393	Chr3	4945601	4949042	240,240,240,1.0
AT1G53300.1	AT3G14950.1		Chr1	19984542	19986112	Chr3	4908731	4910521	240,240,240,1.0
AT1G53310.1	AT3G14940.1		Chr1	19996205	20000782	Chr3	4904278	4908067	240,240,240,1.0
AT1G53380.1	AT3G14870.1		Chr1	20028923	20031619	Chr3	4849539	4851678	240,240,240,1.0
AT1G53420.1	AT3G14840.2		Chr1	20033885	20036189	Chr3	4815763	4817981	240,240,240,1.0
AT1G53450.1	AT3G14830.1		Chr1	20048434	20050294	Chr3	4797828	4799612	240,240,240,1.0
AT1G53470.1	AT3G14810.1		Chr1	20052393	20053195	Chr3	4793678	4794417	240,240,240,1.0
AT1G53500.1	AT3G14790.2		Chr1	20061405	20065713	Chr3	4782757	4787243	240,240,240,1.0
AT1G53510.1	AT3G14720.1		Chr1	20091491	20092423	Chr3	4777594	4778345	240,240,240,1.0
AT1G53560.1	AT3G14595.1		Chr1	20098522	20100978	Chr3	4771833	4775258	240,240,240,1.0
AT1G53590.1	AT3G14590.2		Chr1	20101299	20103690	Chr3	4766905	4769936	240,240,240,1.0
AT1G53650.1	AT3G14450.1		Chr1	20103756	20106077	Chr3	4764024	4766609	240,240,240,1.0
AT1G53660.3	AT3G14410.1		Chr1	20124843	20126109	Chr3	4747769	4748859	240,240,240,1.0
AT1G53700.1	AT3G14370.1		Chr1	20134844	20137013	Chr3	4737146	4739136	240,240,240,1.0
AT1G53708.1	AT3G14362.1		Chr1	20137537	20139716	Chr3	4734616	4735993	240,240,240,1.0
AT1G53730.2	AT3G14350.1		Chr1	20154154	20156520	Chr3	4729399	4731847	240,240,240,1.0
AT1G53820.1	AT3G14320.1		Chr1	20180610	20182374	Chr3	4706802	4709176	240,240,240,1.0
AT1G53830.1	AT3G14310.1		Chr1	20183581	20186909	Chr3	4672916	4676162	240,240,240,1.0
AT1G53840.1	AT3G14300.1		Chr1	20189472	20191900	Chr3	4669197	4671796	240,240,240,1.0
AT1G53850.1	AT3G14290.1		Chr1	20201806	20204412	Chr3	4660944	4663363	240,240,240,1.0
AT1G53890.3	AT3G14260.1		Chr1	20206930	20207555	Chr3	4656782	4657723	240,240,240,1.0
AT1G53910.1	AT3G14230.1		Chr1	20210772	20213942	Chr3	4650714	4654046	240,240,240,1.0
AT1G53920.1	AT3G14225.1		Chr1	20217336	20219452	Chr3	4641930	4644571	240,240,240,1.0
AT1G54000.1	AT3G14210.1		Chr1	20221029	20226055	Chr3	4636292	4641126	240,240,240,1.0
AT1G54060.1	AT3G14180.1		Chr1	20227291	20230237	Chr3	4630865	4633414	240,240,240,1.0
AT1G54080.2	AT3G14100.1		Chr1	20235465	20237358	Chr3	4618939	4620305	240,240,240,1.0
AT1G54090.1	AT3G14090.1		Chr1	20241231	20242641	Chr3	4613492	4614857	240,240,240,1.0
AT1G54115.1	AT3G14070.1		Chr1	20246026	20250345	Chr3	4595767	4600469	240,240,240,1.0
AT1G54120.1	AT3G14060.1		Chr1	20259547	20262266	Chr3	4592256	4594760	240,240,240,1.0
AT1G54130.1	AT3G14050.1		Chr1	20262468	20267859	Chr3	4585684	4591035	240,240,240,1.0
AT1G54160.1	AT3G14020.1		Chr1	20560258	20563269	Chr3	4544364	4547513	240,240,240,1.0
AT1G54170.1	AT3G14010.5		Chr1	20566485	20569322	Chr3	4528362	4530713	240,240,240,1.0
AT1G54180.1	AT3G14000.1		Chr1	20569573	20572489	Chr3	4521532	4524674	240,240,240,1.0
AT1G54200.1	AT3G13980.1		Chr1	20572405	20574382	Chr3	4504067	4506320	240,240,240,1.0
AT1G54210.1	AT3G13970.1		Chr1	20588397	20589199	Chr3	4490628	4493831	240,240,240,1.0
AT1G54220.1	AT3G13930.1		Chr1	20589129	20592342	Chr3	4485623	4490420	240,240,240,1.0
AT1G54270.1	AT3G13920.5		Chr1	20594559	20595268	Chr3	4474620	4475979	240,240,240,1.0
AT1G54280.1	AT3G13900.1		Chr1	20597734	20598768	Chr3	4462841	4463955	240,240,240,1.0
AT1G55110.1	AT3G13810.2		Chr1	20626029	20627513	Chr3	4449259	4450811	240,240,240,1.0
AT1G55120.1	AT3G13784.2		Chr1	20630070	20632973	Chr3	4429256	4432159	240,240,240,1.0
AT1G55130.1	AT3G13772.1		Chr1	20648465	20648891	Chr3	4408925	4409734	240,240,240,1.0
AT1G55140.1	AT3G13740.3		Chr1	20666180	20668817	Chr3	4403355	4406091	240,240,240,1.0
AT1G55190.1	AT3G13710.1		Chr1	20673455	20674503	Chr3	4399836	4400445	240,240,240,1.0
AT1G55200.1	AT3G13690.1		Chr1	20711465	20713342	Chr3	4392886	4394367	240,240,240,1.0
AT1G55205.2	AT3G13674.1		Chr1	20715563	20719165	Chr3	4389215	4393015	240,240,240,1.0
AT1G55210.1	AT3G13650.1		Chr1	20719473	20722856	Chr3	4384563	4388592	240,240,240,1.0
AT1G55290.1	AT3G13610.1		Chr1	20723279	20725747	Chr3	4382198	4384436	240,240,240,1.0
AT1G55310.3	AT3G13570.1		Chr1	20725470	20728091	Chr3	4379793	4382224	240,240,240,1.0
AT1G55330.1	AT3G13520.1		Chr1	20729125	20731356	Chr3	4367192	4369029	240,240,240,1.0
AT1G55360.1	AT3G13510.1		Chr1	20731589	20734052	Chr3	4364480	4366969	240,240,240,1.0
AT1G55365.1	AT3G13500.1		Chr1	20743828	20745109	Chr3	4361635	4364316	240,240,240,1.0
AT1G55475.1	AT3G13480.1		Chr1	20754217	20756656	Chr3	4350936	4353396	240,240,240,1.0
AT1G55490.1	AT3G13470.1		Chr1	20779493	20784017	Chr3	4346330	4350939	240,240,240,1.0
AT1G55500.5	AT3G13460.1		Chr1	20796340	20798594	Chr3	4335475	4338016	240,240,240,1.0
AT1G55510.1	AT3G13450.1		Chr1	20804592	20807940	Chr3	4331630	4335090	240,240,240,1.0
AT1G55520.1	AT3G13445.1		Chr1	20828118	20830640	Chr3	4314505	4318487	240,240,240,1.0
AT1G55530.1	AT3G13430.1		Chr1	20932451	20938290	Chr3	4146399	4154895	240,240,240,1.0
AT1G55535.1	AT3G13420.3		Chr1	20946571	20949281	Chr3	4143524	4146037	240,240,240,1.0
AT1G55546.1	AT3G13410.1		Chr1	20951856	20953595	Chr3	4140878	4142548	240,240,240,1.0
AT1G55560.1	AT3G13390.1		Chr1	20967652	20971742	Chr3	4112834	4115708	240,240,240,1.0
AT1G55610.1	AT3G13380.1		Chr1	20980369	20983979	Chr3	4095414	4096236	240,240,240,1.0
AT1G55650.1	AT3G13350.1		Chr1	20984273	20986952	Chr3	4091567	4094195	240,240,240,1.0
AT1G55680.1	AT3G13340.1		Chr1	21017311	21018122	Chr3	4078651	4079627	240,240,240,1.0
AT1G55720.1	AT3G13320.1		Chr1	21022384	21023587	Chr3	4073855	4075643	240,240,240,1.0
AT1G55970.1	AT3G12980.1		Chr1	21028137	21030684	Chr3	4060920	4063306	240,240,240,1.0
AT1G56010.2	AT3G12977.1		Chr1	21967986	21972503	Chr1	26296540	26300684	240,240,240,1.0
AT1G56020.1	AT3G12970.1		Chr1	22020377	22022503	Chr1	26348721	26350697	240,240,240,1.0
AT1G56070.1	AT3G12915.1		Chr1	22043643	22051114	Chr1	26383216	26389916	240,240,240,1.0
AT1G56100.1	AT3G12880.1		Chr1	22053863	22057268	Chr1	26412500	26415258	240,240,240,1.0
AT1G56110.1	AT3G12860.1		Chr1	22073352	22074931	Chr1	26423874	26425356	240,240,240,1.0
AT1G56150.1	AT3G12830.1		Chr1	22121375	22123881	Chr1	26456774	26459570	240,240,240,1.0
AT1G56160.1	AT3G12820.1		Chr1	22192758	22195400	Chr1	26531399	26533460	240,240,240,1.0
AT1G56190.1	AT3G12780.1		Chr1	22867689	22871358	Chr4	11620998	11623797	240,240,240,1.0
AT1G59740.1	AT1G69850.1		Chr1	22893101	22894064	Chr4	11639757	11640583	240,240,240,1.0
AT1G59830.1	AT1G69960.1		Chr1	22899389	22902118	Chr4	11640802	11643762	240,240,240,1.0
AT1G59890.2	AT1G70060.1		Chr1	22932760	22934440	Chr4	11655613	11657034	240,240,240,1.0
AT1G59910.1	AT1G70140.1		Chr1	22975530	22977885	Chr4	11657008	11659105	240,240,240,1.0
AT1G59970.1	AT1G70170.1		Chr1	23009907	23013492	Chr4	11683815	11685644	240,240,240,1.0
AT1G60050.1	AT1G70260.1		Chr1	23016569	23019494	Chr4	11691172	11694582	240,240,240,1.0
AT1G60140.1	AT1G70290.1		Chr1	23041408	23045426	Chr4	11715607	11719807	240,240,240,1.0
AT1G60170.1	AT1G70400.3		Chr1	23176930	23179248	Chr1	23507178	23509484	240,240,240,1.0
AT1G61890.1	AT4G21903.2		Chr1	23179461	23181519	Chr1	23506461	23506967	240,240,240,1.0
AT1G61930.1	AT4G21930.1		Chr1	23181508	23183183	Chr1	23505250	23506510	240,240,240,1.0
AT1G61950.1	AT4G21940.2		Chr1	23182644	23185151	Chr1	23503115	23505358	240,240,240,1.0
AT1G62040.1	AT4G21980.2		Chr1	23185760	23189224	Chr1	23494643	23497869	240,240,240,1.0
AT1G62180.1	AT4G21990.1		Chr1	23204256	23206822	Chr1	23488884	23489578	240,240,240,1.0
AT1G62290.1	AT4G22050.1		Chr1	23522497	23526832	Chr5	16483760	16487427	240,240,240,1.0
AT1G62300.1	AT4G22070.1		Chr1	23555399	23558917	Chr5	16503562	16507475	240,240,240,1.0
AT1G62320.3	AT4G22120.1		Chr1	23569538	23571107	Chr5	16509507	16511078	240,240,240,1.0
AT1G62590.1	AT1G63400.1		Chr1	23575263	23576390	Chr5	16514929	16516331	240,240,240,1.0
AT1G62600.1	AT1G63390.1		Chr1	23588945	23595901	Chr5	16516470	16522392	240,240,240,1.0
AT1G62610.4	AT1G63380.2		Chr1	23599479	23603164	Chr5	16529090	16533287	240,240,240,1.0
AT1G62620.1	AT1G63370.1		Chr1	23689603	23690807	Chr4	6905848	6906856	240,240,240,1.0
AT1G62630.1	AT1G63350.2		Chr1	23727794	23729403	Chr4	6872151	6873689	240,240,240,1.0
AT1G62670.1	AT1G63320.1		Chr1	23747304	23749053	Chr5	16624157	16625977	240,240,240,1.0
AT1G63430.2	AT5G41180.1		Chr1	23758241	23760663	Chr4	6847112	6849317	240,240,240,1.0
AT1G63450.1	AT5G41250.1		Chr1	23769774	23776984	Chr4	6840473	6845627	240,240,240,1.0
AT1G63500.1	AT5G41260.1		Chr1	23789062	23791186	Chr4	6837911	6840036	240,240,240,1.0
AT1G63550.1	AT5G41280.1		Chr1	23789062	23791186	Chr5	16636029	16637908	240,240,240,1.0
AT1G63570.2	AT5G41300.1		Chr1	23813943	23814839	Chr4	6820033	6820747	240,240,240,1.0
AT1G63640.3	AT5G41310.1		Chr1	23814984	23818481	Chr5	16638346	16641933	240,240,240,1.0
AT1G63650.1	AT5G41315.2		Chr1	23821453	23824359	Chr5	16646157	16649026	240,240,240,1.0
AT1G63840.1	AT4G11360.1		Chr1	23824487	23825383	Chr5	16654913	16655860	240,240,240,1.0
AT1G63930.1	AT4G11300.1		Chr1	23825328	23827136	Chr5	16665026	16667390	240,240,240,1.0
AT1G64000.1	AT5G41570.1		Chr1	23828286	23830100	Chr4	6799887	6801961	240,240,240,1.0
AT1G64040.1	AT4G11240.1		Chr1	23830688	23832863	Chr5	16667885	16669489	240,240,240,1.0
AT1G64060.1	AT4G11230.1		Chr1	23833088	23833393	Chr5	16669149	16669723	240,240,240,1.0
AT1G64090.2	AT4G11220.1		Chr1	23833563	23835536	Chr5	16675842	16677509	240,240,240,1.0
AT1G64090.2	AT5G41600.1		Chr1	23857178	23858544	Chr5	16683165	16683942	240,240,240,1.0
AT1G64160.1	AT4G11180.1		Chr1	23863095	23866045	Chr5	16684606	16687218	240,240,240,1.0
AT1G64170.1	AT5G41610.1		Chr1	23867971	23870703	Chr5	16722421	16725040	240,240,240,1.0
AT1G64180.1	AT5G41620.1		Chr1	23870885	23874201	Chr5	16727530	16732847	240,240,240,1.0
AT1G64185.1	AT5G41650.1		Chr1	23878125	23881073	Chr5	16738067	16739790	240,240,240,1.0
AT1G64190.1	AT5G41670.1		Chr1	23915570	23919835	Chr4	12403454	12408421	240,240,240,1.0
AT1G64200.1	AT4G11150.1		Chr1	23936975	23939899	Chr4	12431097	12433912	240,240,240,1.0
AT1G64210.1	AT5G41680.1		Chr1	23941598	23942900	Chr4	12436000	12436827	240,240,240,1.0
AT1G64220.1	AT5G41685.1		Chr1	23959627	23963083	Chr4	12479528	12484049	240,240,240,1.0
AT1G64230.4	AT5G41700.4		Chr1	23989052	23989425	Chr4	12486343	12486855	240,240,240,1.0
AT1G64290.1	AT5G41720.1		Chr1	23993477	23995509	Chr4	12497055	12500326	240,240,240,1.0
AT1G64300.1	AT5G41730.1		Chr1	24006913	24009415	Chr4	12503672	12505774	240,240,240,1.0
AT1G64320.1	AT5G41780.1		Chr1	24030743	24033674	Chr4	12529861	12533924	240,240,240,1.0
AT1G64330.1	AT5G41790.1		Chr1	24574344	24575438	Chr5	14836575	14838687	240,240,240,1.0
AT1G64340.1	AT5G41810.1		Chr1	24593915	24595544	Chr5	14858473	14860362	240,240,240,1.0
AT1G64400.1	AT4G23850.1		Chr1	24595809	24598631	Chr5	14866057	14868775	240,240,240,1.0
AT1G64440.1	AT4G23920.1		Chr1	24637196	24638608	Chr5	14887429	14889151	240,240,240,1.0
AT1G64450.1	AT4G23930.1		Chr1	24647121	24648839	Chr5	14912659	14914449	240,240,240,1.0
AT1G64530.1	AT4G24020.1		Chr1	24652741	24653998	Chr5	14918901	14920025	240,240,240,1.0
AT1G64584.1	AT4G24026.1		Chr1	24655499	24657683	Chr5	14933286	14935885	240,240,240,1.0
AT1G64590.1	AT4G24050.1		Chr1	24695637	24698484	Chr5	14981619	14984652	240,240,240,1.0
AT1G64620.1	AT4G24060.1		Chr1	24751310	24752834	Chr5	14992049	14993562	240,240,240,1.0
AT1G64670.2	AT4G24140.1		Chr1	24770419	24771393	Chr5	14997514	14999619	240,240,240,1.0
AT1G66000.1	AT5G37410.2		Chr1	24774260	24775984	Chr5	15004527	15006205	240,240,240,1.0
AT1G66060.1	AT5G37460.1		Chr1	24789735	24792152	Chr5	15008139	15011257	240,240,240,1.0
AT1G66070.1	AT5G37475.1		Chr1	24795214	24797015	Chr5	15036066	15037884	240,240,240,1.0
AT1G66160.1	AT5G37490.1		Chr1	24805418	24807557	Chr5	15062008	15063402	240,240,240,1.0
AT1G66180.1	AT5G37540.1		Chr1	24849716	24851450	Chr5	15089678	15091955	240,240,240,1.0
AT1G66190.1	AT5G37550.1		Chr1	24855286	24856714	Chr5	15096210	15097318	240,240,240,1.0
AT1G66200.3	AT5G37600.1		Chr1	24892340	24893876	Chr5	15208358	15210335	240,240,240,1.0
AT1G66260.1	AT5G37720.1		Chr1	24933777	24936512	Chr5	15222867	15225192	240,240,240,1.0
AT1G66360.1	AT5G37740.2		Chr1	24936876	24937434	Chr5	15225767	15226208	240,240,240,1.0
AT1G66400.1	AT5G37770.1		Chr1	24942188	24944514	Chr5	15256276	15258814	240,240,240,1.0
AT1G66410.2	AT5G37780.3		Chr1	24946928	24955694	Chr5	15262887	15265630	240,240,240,1.0
AT1G66460.3	AT5G37790.1		Chr1	24959250	24961616	Chr5	15268674	15271456	240,240,240,1.0
AT1G66470.1	AT5G37800.1		Chr1	24961634	24963946	Chr5	15277092	15279317	240,240,240,1.0
AT1G66480.1	AT5G37840.1		Chr1	24969937	24973069	Chr5	15283692	15285837	240,240,240,1.0
AT1G66610.1	AT5G37890.1		Chr1	25018077	25019057	Chr5	15305847	15307008	240,240,240,1.0
AT1G66630.1	AT5G37910.1		Chr1	25028538	25029857	Chr5	15316015	15316897	240,240,240,1.0
AT1G66740.1	AT5G38110.1		Chr1	25048158	25049667	Chr5	15376988	15378416	240,240,240,1.0
AT1G66840.1	AT5G38150.1		Chr1	25061673	25065446	Chr5	15393720	15397295	240,240,240,1.0
AT1G66850.1	AT5G38160.1		Chr1	25792593	25793123	Chr3	9305696	9306766	240,240,240,1.0
AT1G66860.1	AT5G38200.1		Chr1	25793498	25798889	Chr3	9308744	9313599	240,240,240,1.0
AT1G66880.1	AT5G38210.2		Chr1	25831662	25833966	Chr3	9344313	9346424	240,240,240,1.0
AT1G66900.1	AT5G38220.1		Chr1	25861094	25863534	Chr3	9369499	9371487	240,240,240,1.0
AT1G66910.1	AT5G38240.1		Chr1	25869700	25870227	Chr3	9375102	9375671	240,240,240,1.0
AT1G66930.2	AT5G38260.1		Chr1	25880155	25881955	Chr3	9396272	9397766	240,240,240,1.0
AT1G67035.2	AT5G38300.1		Chr1	26651840	26653643	Chr2	290573	292688	240,240,240,1.0
AT1G67050.1	AT5G38320.1		Chr1	26666383	26667305	Chr2	273895	275002	240,240,240,1.0
AT1G67090.1	AT5G38410.3		Chr1	26695166	26696392	Chr2	249687	250181	240,240,240,1.0
AT1G67110.1	AT5G38450.1		Chr1	26700499	26702544	Chr2	242041	243649	240,240,240,1.0
AT1G68700.1	AT3G25597.1		Chr1	26735894	26738665	Chr2	187608	190369	240,240,240,1.0
AT1G68710.3	AT3G25610.1		Chr1	26742940	26746469	Chr2	180033	183764	240,240,240,1.0
AT1G68780.1	AT3G25670.1		Chr1	26789128	26790262	Chr2	163954	165290	240,240,240,1.0
AT1G68810.1	AT3G25710.1		Chr1	26814260	26815922	Chr2	148919	150585	240,240,240,1.0
AT1G68825.1	AT3G25717.1		Chr1	28163344	28164814	Chr4	17349218	17351163	240,240,240,1.0
AT1G68840.1	AT3G25730.1		Chr1	28185504	28187410	Chr4	17332269	17334355	240,240,240,1.0
AT1G70690.1	AT2G01660.1		Chr1	28213666	28215887	Chr4	17276930	17279428	240,240,240,1.0
AT1G70720.2	AT2G01610.1		Chr1	28244509	28245453	Chr4	18271198	18272129	240,240,240,1.0
AT1G70780.1	AT2G01554.1		Chr1	28244509	28245453	Chr4	17254290	17255762	240,240,240,1.0
AT1G70790.1	AT2G01540.1		Chr1	28251626	28253686	Chr4	18265735	18267829	240,240,240,1.0
AT1G70920.1	AT2G01430.1		Chr1	28260831	28266323	Chr4	17230589	17235580	240,240,240,1.0
AT1G70940.1	AT2G01420.2		Chr1	28276440	28279798	Chr4	18240628	18243795	240,240,240,1.0
AT1G71015.1	AT2G01340.1		Chr1	28296886	28299768	Chr4	18229331	18232020	240,240,240,1.0
AT1G71100.1	AT2G01290.1		Chr1	28313379	28315122	Chr4	17201922	17202988	240,240,240,1.0
AT1G75000.1	AT4G36830.2		Chr1	28351522	28353549	Chr4	17155556	17157645	240,240,240,1.0
AT1G75080.1	AT4G36780.1		Chr1	28365824	28367738	Chr4	18161088	18163321	240,240,240,1.0
AT1G75170.1	AT4G36640.1		Chr1	28400544	28402355	Chr4	18147027	18149315	240,240,240,1.0
AT1G75250.1	AT4G39250.1		Chr1	28403371	28407182	Chr4	17119973	17123855	240,240,240,1.0
AT1G75250.1	AT4G36570.1		Chr1	28446632	28448735	Chr4	18111336	18113206	240,240,240,1.0
AT1G75280.1	AT4G39230.1		Chr1	28458691	28460961	Chr4	18066030	18068293	240,240,240,1.0
AT1G75310.2	AT4G36520.1		Chr1	28594950	28595996	Chr2	7430806	7431939	240,240,240,1.0
AT1G75370.2	AT4G39170.1		Chr1	28597376	28598420	Chr2	7433183	7434172	240,240,240,1.0
AT1G75400.1	AT4G39140.1		Chr1	28639453	28643086	Chr2	7466687	7471586	240,240,240,1.0
AT1G75440.1	AT4G36410.1		Chr1	28643038	28646721	Chr2	7487646	7490199	240,240,240,1.0
AT1G75520.1	AT4G36260.1		Chr1	28695760	28698852	Chr2	7549702	7552260	240,240,240,1.0
AT1G75540.1	AT4G38960.3		Chr1	28708339	28712948	Chr2	7558916	7563752	240,240,240,1.0
AT1G75630.2	AT4G38920.1		Chr1	28714765	28717910	Chr2	7606757	7609261	240,240,240,1.0
AT1G75640.1	AT4G36180.1		Chr1	18391273	18394030	Chr3	6681196	6684029	252, 128, 128,1.0
AT1G75760.1	AT4G38790.1		Chr1	148013	149848	Chr4	461513	463542	255, 0, 0,1.0
AT1G75800.1	AT4G38660.1		Chr1	1701116	1702749	Chr2	13497233	13500228	255, 0, 0,1.0
AT1G76210.1	AT2G17070.1		Chr1	2223625	2225524	Chr2	12698573	12700343	255, 0, 0,1.0
AT1G76220.1	AT2G17080.1		Chr1	7890259	7892118	Chr1	29450563	29452417	255, 0, 0,1.0
AT1G76350.1	AT2G17150.1		Chr1	4046079	4049138	Chr1	23046768	23050337	255, 185, 0,1.0
AT1G76360.1	AT2G17220.1		Chr1	4802720	4805375	Chr2	996088	998455	255, 185, 0,1.0
AT1G76490.1	AT2G17370.1		Chr1	5161645	5165139	Chr2	216605	220989	255, 185, 0,1.0
AT1G76510.3	AT2G17410.1		Chr1	7115241	7118331	Chr1	28613207	28616785	255, 185, 0,1.0
AT1G76520.1	AT2G17500.1		Chr1	19141823	19144320	Chr3	7432193	7434743	255, 185, 0,1.0
AT2G07629.1	ATMG00670.1		Chr2	8309533	8314008	Chr4	14688991	14692553	0, 0, 0,1.0
AT2G07667.1	ATMG01180.1		Chr2	17282868	17285361	Chr3	21169265	21172540	0, 0, 0,1.0
AT2G07671.1	ATMG01080.1		Chr2	17424358	17427282	Chr3	21252354	21255482	0, 0, 0,1.0
AT2G07672.1	ATMG01050.1		Chr2	10771585	10774403	Chr4	15516776	15519996	0, 104, 255,1.0
AT2G07673.1	ATMG01030.1		Chr2	17153806	17155982	Chr3	21018089	21020453	0,0,0,1.0
AT2G07674.2	ATMG01010.1		Chr2	10471196	10474610	Chr4	15309506	15312987	129, 255, 129,1.0
AT2G07675.1	ATMG00980.1		Chr2	9284391	9289744	Chr4	18296388	18302192	129, 255, 129,1.0
AT2G07676.1	ATMG00970.1		Chr2	10866822	10872243	Chr4	15640490	15646844	129, 255, 129,1.0
AT2G07678.1	ATMG00920.1		Chr2	15981625	15982917	Chr5	102176	103770	141, 141, 255,1.0
AT2G07681.1	ATMG00890.1		Chr2	9744146	9746435	Chr4	17707894	17709847	207, 123, 0,1.0
AT2G07687.1	ATMG00730.1		Chr2	3312873	3313502	ChrM	191055	191882	240,240,240,1.0
AT2G07691.1	ATMG01310.1		Chr2	3364539	3366284	ChrM	300966	301301	240,240,240,1.0
AT2G07692.1	ATMG01300.1		Chr2	3251566	3252341	ChrM	278649	279152	240,240,240,1.0
AT2G07695.1	ATMG00160.1		Chr2	3257209	3258528	ChrM	272944	273423	240,240,240,1.0
AT2G07695.1	ATMG01280.1		Chr2	3266420	3267120	ChrM	264113	264433	240,240,240,1.0
AT2G07696.1	ATMG01270.1		Chr2	3268932	3269906	ChrM	261105	261461	240,240,240,1.0
AT2G07698.1	ATMG01190.1		Chr2	3270410	3270787	ChrM	260224	260601	240,240,240,1.0
AT2G07701.1	ATMG00430.1		Chr2	3272619	3272975	ChrM	258045	258398	240,240,240,1.0
AT2G07701.1	ATMG01150.1		Chr2	3281097	3283129	ChrM	249272	249919	240,240,240,1.0
AT2G07702.1	ATMG00440.1		Chr2	3287529	3292366	ChrM	239636	239956	240,240,240,1.0
AT2G07702.1	ATMG01140.1		Chr2	3311654	3312651	ChrM	217631	219077	240,240,240,1.0
AT2G07706.1	ATMG00470.1		Chr2	3339740	3340317	ChrM	326099	326509	240,240,240,1.0
AT2G07707.1	ATMG00480.1		Chr2	3340706	3341544	ChrM	325300	325710	240,240,240,1.0
AT2G07708.1	ATMG00500.1		Chr2	3345929	3347826	ChrM	40502	42628	240,240,240,1.0
AT2G07713.1	ATMG00540.1		Chr2	3345929	3347826	ChrM	318588	319463	240,240,240,1.0
AT2G07714.1	ATMG00550.1		Chr2	3351050	3352228	ChrM	314627	315073	240,240,240,1.0
AT2G07715.1	ATMG00560.1		Chr2	3361463	3364127	ChrM	302166	303689	240,240,240,1.0
AT2G07718.1	ATMG00590.1		Chr2	3371832	3372152	ChrM	115431	115751	240,240,240,1.0
AT2G07718.1	ATMG00910.1		Chr2	3371832	3372152	ChrM	293976	294296	240,240,240,1.0
AT2G07719.1	ATMG00610.1		Chr2	3372595	3373155	ChrM	116296	116754	240,240,240,1.0
AT2G07722.1	ATMG00620.1		Chr2	3372595	3373155	ChrM	292973	293431	240,240,240,1.0
AT2G07722.1	ATMG00170.1		Chr2	3381463	3386102	ChrM	127475	127843	240,240,240,1.0
AT2G07724.1	ATMG00200.1		Chr2	3386292	3386768	ChrM	129909	130385	240,240,240,1.0
AT2G07725.1	ATMG00210.1		Chr2	3386851	3388160	ChrM	130968	131393	240,240,240,1.0
AT2G07727.1	ATMG00220.1		Chr2	3407218	3407586	ChrM	150783	151151	240,240,240,1.0
AT2G07732.1	ATMG00280.1		Chr2	3407671	3408506	ChrM	151265	151747	240,240,240,1.0
AT2G07734.1	ATMG00290.1		Chr2	3410597	3413161	ChrM	154744	157345	240,240,240,1.0
AT2G07739.1	ATMG00370.1		Chr2	3424685	3430483	ChrM	169796	170737	240,240,240,1.0
AT2G07741.1	ATMG00410.1		Chr2	3424685	3430483	ChrM	241306	241953	240,240,240,1.0
AT2G07749.1	ATMG01110.1		Chr2	3432137	3433656	ChrM	176542	177027	240,240,240,1.0
AT2G07751.1	ATMG00990.1		Chr2	3438742	3439161	ChrM	182278	182697	240,240,240,1.0
AT2G07768.1	ATMG00960.1		Chr2	3438742	3439161	ChrM	48113	48532	240,240,240,1.0
AT2G07777.1	ATMG01090.1		Chr2	3446394	3447047	ChrM	55767	56090	240,240,240,1.0
AT2G07785.1	ATMG01275.1		Chr2	3447398	3449059	ChrM	57774	58331	240,240,240,1.0
AT2G07798.1	ATMG01220.1		Chr2	3449534	3452776	ChrM	60235	61416	240,240,240,1.0
AT2G07815.1	ATMG00180.1		Chr2	3468160	3468899	ChrM	77819	78151	240,240,240,1.0
AT2G07835.1	ATMG00400.1		Chr2	3472305	3473692	ChrM	82028	83116	240,240,240,1.0
AT2G16090.1	AT4G34370.1		Chr2	3495511	3496398	ChrM	104954	105553	240,240,240,1.0
AT2G16200.2	AT4G34450.1		Chr2	3502319	3503476	ChrM	111587	112907	240,240,240,1.0
AT2G16230.1	AT4G34480.1		Chr2	3247003	3249357	ChrM	283034	283789	240,240,240,1.0
AT2G16280.1	AT4G34510.1		Chr2	3270008	3270364	ChrM	260647	261006	240,240,240,1.0
AT2G16360.1	AT4G34555.1		Chr2	3273584	3274154	ChrM	256865	257476	240,240,240,1.0
AT2G16365.1	AT4G34550.1		Chr2	3249396	3251545	ChrM	279463	280251	240,240,240,1.0
AT2G16370.1	AT4G34570.1		Chr2	3348003	3348904	ChrM	318004	318390	240,240,240,1.0
AT2G16380.1	AT4G34580.1		Chr2	3357619	3361102	ChrM	305221	305562	240,240,240,1.0
AT2G16385.1	AT4G34600.1		Chr2	3443688	3446183	ChrM	51293	53611	240,240,240,1.0
AT2G16400.1	AT4G34610.1		Chr2	3501553	3502294	ChrM	110930	111403	240,240,240,1.0
AT2G16500.1	AT4G34710.1		Chr2	6986834	6990080	Chr4	16434302	16437389	240,240,240,1.0
AT2G16510.1	AT4G34720.1		Chr2	7024607	7025231	Chr4	16470736	16477021	240,240,240,1.0
AT2G16510.1	AT4G38920.1		Chr2	7035378	7038395	Chr4	16480887	16484231	240,240,240,1.0
AT2G16570.1	AT4G34740.1		Chr2	7050799	7052951	Chr4	16491692	16493762	240,240,240,1.0
AT2G16570.1	AT4G38880.1		Chr2	7076713	7077310	Chr4	16504230	16505483	240,240,240,1.0
AT2G16580.1	AT4G34760.1		Chr2	7074362	7079519	Chr4	16502532	16504254	240,240,240,1.0
AT2G16580.1	AT4G38860.1		Chr2	7081763	7084865	Chr4	16510933	16514372	240,240,240,1.0
AT2G16600.1	AT4G34870.1		Chr2	7085698	7089248	Chr4	16515387	16518746	240,240,240,1.0
AT2G16600.1	AT4G38740.1		Chr2	7094743	7095824	Chr4	16529058	16530228	240,240,240,1.0
AT2G16660.1	AT4G34950.1		Chr2	7101269	7103928	Chr4	16530346	16533362	240,240,240,1.0
AT2G16700.1	AT4G34970.1		Chr2	7150514	7153430	Chr4	16560030	16563044	240,240,240,1.0
AT2G16720.1	AT4G34990.1		Chr2	7158991	7160934	Chr4	16567792	16569334	240,240,240,1.0
AT2G16720.1	AT4G38620.1		Chr2	7158991	7160934	Chr4	18147027	18149315	240,240,240,1.0
AT2G16730.1	AT4G35010.1		Chr2	7180142	7182287	Chr4	16574544	16576753	240,240,240,1.0
AT2G16730.1	AT4G38590.2		Chr2	7180142	7182287	Chr4	18134116	18135714	240,240,240,1.0
AT2G16750.1	AT4G35030.3		Chr2	7184422	7187009	Chr4	16582183	16583075	240,240,240,1.0
AT2G16770.1	AT4G35040.1		Chr2	7184422	7187009	Chr4	18130237	18131284	240,240,240,1.0
AT2G16780.1	AT4G35050.1		Chr2	7200423	7201755	Chr4	16614204	16615313	240,240,240,1.0
AT2G16800.1	AT4G35080.3		Chr2	7200423	7201755	Chr4	18083395	18084630	240,240,240,1.0
AT2G16850.1	AT4G35100.1		Chr2	7218654	7221890	Chr4	16642142	16644928	240,240,240,1.0
AT2G16900.1	AT4G35110.3		Chr2	7244500	7246069	Chr4	16653704	16654955	240,240,240,1.0
AT2G17070.1	AT4G35200.1		Chr2	7255473	7256831	Chr4	16661101	16662549	240,240,240,1.0
AT2G17090.1	AT4G35230.1		Chr2	7255473	7256831	Chr4	18053360	18055040	240,240,240,1.0
AT2G17110.1	AT4G35240.1		Chr2	7261783	7266346	Chr4	16667837	16672188	240,240,240,1.0
AT2G17130.1	AT4G35260.1		Chr2	7261783	7266346	Chr4	18036116	18040928	240,240,240,1.0
AT2G17150.1	AT4G35270.1		Chr2	7271674	7274693	Chr4	16675377	16678206	240,240,240,1.0
AT2G17180.1	AT4G35280.1		Chr2	7279366	7281165	Chr4	16680209	16682881	240,240,240,1.0
AT2G17260.1	AT4G35290.1		Chr2	7281374	7283686	Chr4	16682580	16684928	240,240,240,1.0
AT2G17265.1	AT4G35295.1		Chr2	7285698	7287393	Chr4	16698334	16700321	240,240,240,1.0
AT2G17290.1	AT4G35310.1		Chr2	7301334	7303509	Chr4	16708361	16710407	240,240,240,1.0
AT2G17300.1	AT4G35320.1		Chr2	7323615	7326317	Chr4	16712415	16714791	240,240,240,1.0
AT2G17320.1	AT4G35360.1		Chr2	7430806	7431939	Chr4	16749062	16749964	240,240,240,1.0
AT2G17380.1	AT4G35410.2		Chr2	7434919	7437314	Chr4	16755092	16758358	240,240,240,1.0
AT2G17390.1	AT4G35450.5		Chr2	7442707	7446099	Chr4	16760949	16767087	240,240,240,1.0
AT2G17420.1	AT4G35460.1		Chr2	7460814	7462607	Chr4	16774142	16776371	240,240,240,1.0
AT2G17440.1	AT4G35470.1		Chr2	7466687	7471586	Chr4	16777264	16782054	240,240,240,1.0
AT2G17450.1	AT4G35480.1		Chr2	7476662	7477683	Chr4	16787280	16788283	240,240,240,1.0
AT2G17530.1	AT4G35500.2		Chr2	7504748	7508394	Chr4	16789540	16793685	240,240,240,1.0
AT2G17540.1	AT4G35510.1		Chr2	7508473	7509887	Chr4	16795333	16796223	240,240,240,1.0
AT2G17560.1	AT4G35570.1		Chr2	7516330	7519662	Chr4	16801605	16804995	240,240,240,1.0
AT2G17620.1	AT4G35620.1		Chr2	7522050	7523177	Chr4	16805869	16806830	240,240,240,1.0
AT2G17630.1	AT4G35630.1		Chr2	7533455	7536004	Chr4	16812076	16814926	240,240,240,1.0
AT2G17640.1	AT4G35640.1		Chr2	7552992	7555163	Chr4	16832339	16834002	240,240,240,1.0
AT2G17660.1	AT4G35655.1		Chr2	7555586	7558064	Chr4	16839532	16841949	240,240,240,1.0
AT2G17680.1	AT3G51410.1		Chr2	7564240	7566572	Chr4	16842174	16844359	240,240,240,1.0
AT2G17680.1	AT4G35680.1		Chr2	7570989	7573878	Chr4	16846138	16849183	240,240,240,1.0
AT2G17700.1	AT4G35780.1		Chr2	7576388	7577846	Chr4	16851972	16853035	240,240,240,1.0
AT2G17720.1	AT4G35810.1		Chr2	7626325	7629149	Chr4	16857353	16859603	240,240,240,1.0
AT2G17730.2	AT4G35840.2		Chr2	7630361	7631926	Chr4	16860452	16862420	240,240,240,1.0
AT2G17760.1	AT3G51360.9		Chr2	7642117	7643739	Chr4	16887131	16888371	240,240,240,1.0
AT2G17760.1	AT4G35880.1		Chr2	7664055	7666522	Chr4	16901596	16904001	240,240,240,1.0
AT2G17770.2	AT4G35900.1		Chr2	7666548	7668065	Chr4	16904059	16905722	240,240,240,1.0
AT2G17780.1	AT4G35920.1		Chr2	7668078	7670495	Chr4	16905579	16908357	240,240,240,1.0
AT2G17787.1	AT4G35940.1		Chr2	7673145	7673712	Chr4	16910494	16911160	240,240,240,1.0
AT2G17790.1	AT3G51310.1		Chr2	7679008	7680378	Chr3	19080800	19082613	240,240,240,1.0
AT2G17800.1	AT3G51290.2		Chr2	7679008	7680378	Chr4	16917892	16918897	240,240,240,1.0
AT2G17800.1	AT4G35950.1		Chr2	7685354	7689445	Chr4	16946369	16950620	240,240,240,1.0
AT2G17840.1	AT3G51250.1		Chr2	7697311	7699630	Chr4	16968755	16970667	240,240,240,1.0
AT2G17840.1	AT4G35985.1		Chr2	7703947	7705748	Chr4	16980923	16982365	240,240,240,1.0
AT2G17850.3	AT5G66170.2		Chr2	7713234	7716505	Chr3	19064227	19066734	240,240,240,1.0
AT2G17860.1	AT4G36010.1		Chr2	7713234	7716505	Chr4	16993062	16995821	240,240,240,1.0
AT2G17870.1	AT4G36020.1		Chr2	7723103	7724323	Chr4	17004522	17006308	240,240,240,1.0
AT2G17880.1	AT4G36040.1		Chr2	7724426	7727503	Chr4	17011788	17015493	240,240,240,1.0
AT2G17890.1	AT4G36070.2		Chr2	7731075	7733137	Chr4	17021380	17023765	240,240,240,1.0
AT2G17890.1	AT5G66210.1		Chr2	7733563	7739675	Chr3	19044331	19049454	240,240,240,1.0
AT2G17930.1	AT4G36080.1		Chr2	7739787	7742280	Chr3	19039512	19044371	240,240,240,1.0
AT2G17940.1	AT3G51220.1		Chr2	7739787	7742280	Chr4	17023837	17025866	240,240,240,1.0
AT2G17970.1	AT4G36090.3		Chr2	7755605	7757929	Chr3	19028106	19030676	240,240,240,1.0
AT2G17980.1	AT4G36100.1		Chr2	7755605	7757929	Chr4	17031945	17034244	240,240,240,1.0
AT2G17990.3	AT4G36105.2		Chr2	7760005	7760839	Chr5	26447648	26448727	240,240,240,1.0
AT2G17990.3	AT5G66250.4		Chr2	7761941	7763018	Chr4	17039139	17041326	240,240,240,1.0
AT2G18010.1	AT4G36110.1		Chr2	7763528	7765276	Chr4	17042799	17044561	240,240,240,1.0
AT2G18020.1	AT3G51190.1		Chr2	7766765	7768040	Chr4	17049152	17050608	240,240,240,1.0
AT2G18020.1	AT4G36130.1		Chr2	7769521	7772782	Chr4	17056723	17059627	240,240,240,1.0
AT2G18060.1	AT4G36160.2		Chr2	7769521	7772782	Chr5	26456142	26459624	240,240,240,1.0
AT2G18060.1	AT5G66300.1		Chr2	7784288	7802604	Chr4	17059779	17078039	240,240,240,1.0
AT2G18080.1	AT4G36190.1		Chr2	7802825	7803959	Chr3	19021705	19022647	240,240,240,1.0
AT2G18090.1	AT3G51120.1		Chr2	7818895	7821385	Chr4	17078114	17080789	240,240,240,1.0
AT2G18100.1	AT4G36210.3		Chr2	7824166	7826623	Chr4	17082509	17083605	240,240,240,1.0
AT2G18120.1	AT3G51060.1		Chr2	7827066	7828827	Chr4	17083885	17085120	240,240,240,1.0
AT2G18120.1	AT4G36260.1		Chr2	7827066	7828827	Chr5	26468535	26470554	240,240,240,1.0
AT2G18120.1	AT5G66350.1		Chr2	7833782	7834653	Chr4	17089934	17090873	240,240,240,1.0
AT2G18130.1	AT4G36350.1		Chr2	7837067	7838476	Chr3	19016519	19017547	240,240,240,1.0
AT2G18140.1	AT3G50990.1		Chr2	7837067	7838476	Chr4	17097405	17098906	240,240,240,1.0
AT2G18140.1	AT4G36430.1		Chr2	7847967	7851553	Chr4	17110648	17113486	240,240,240,1.0
AT2G18140.1	AT5G66390.1		Chr2	7847967	7851553	Chr5	26479766	26481528	240,240,240,1.0
AT2G18170.1	AT4G36450.1		Chr2	7857139	7859983	Chr4	17123966	17127018	240,240,240,1.0
AT2G18180.1	AT4G36490.1		Chr2	7864194	7867820	Chr3	18986026	18992074	240,240,240,1.0
AT2G18190.1	AT3G50930.1		Chr2	7867828	7871801	Chr4	17130246	17134656	240,240,240,1.0
AT2G18200.1	AT4G36500.1		Chr2	7876544	7878072	Chr3	18964129	18966405	240,240,240,1.0
AT2G18210.1	AT3G50900.1		Chr2	7876544	7878072	Chr4	17155556	17157645	240,240,240,1.0
AT2G18210.1	AT5G66490.1		Chr2	7876544	7878072	Chr5	26503941	26506809	240,240,240,1.0
AT2G18300.3	AT4G36540.1		Chr2	7879308	7883935	Chr4	17173737	17175857	240,240,240,1.0
AT2G18330.1	AT4G36580.1		Chr2	7887584	7888878	Chr3	18943135	18944811	240,240,240,1.0
AT2G18340.1	AT4G36600.2		Chr2	7887584	7888878	Chr4	17204385	17206033	240,240,240,1.0
AT2G18350.1	AT3G50890.1		Chr2	7887584	7888878	Chr5	26515905	26517599	240,240,240,1.0
AT2G18360.1	AT4G36610.1		Chr2	7907774	7910040	Chr4	17210049	17211782	240,240,240,1.0
AT2G18380.1	AT3G50870.1		Chr2	7910748	7913855	Chr4	17221885	17225088	240,240,240,1.0
AT2G18380.1	AT4G36620.1		Chr2	7913955	7915872	Chr3	18929526	18932181	240,240,240,1.0
AT2G18480.1	AT4G36670.1		Chr2	7924267	7924671	Chr4	17225793	17226833	240,240,240,1.0
AT2G18520.1	AT4G36680.1		Chr2	7924958	7925918	Chr3	18917782	18918811	240,240,240,1.0
AT2G18540.2	AT4G36700.1		Chr2	7924958	7925918	Chr5	26547227	26547793	240,240,240,1.0
AT2G18550.1	AT4G36740.2		Chr2	7952404	7954739	Chr4	17243583	17245296	240,240,240,1.0
AT2G18560.1	AT3G50740.1		Chr2	7965635	7969108	Chr4	17257760	17260855	240,240,240,1.0
AT2G18570.1	AT4G36770.1		Chr2	7969298	7971114	Chr4	17263564	17265172	240,240,240,1.0
AT2G18590.1	AT4G36790.1		Chr2	7971017	7972396	Chr3	18916014	18917386	240,240,240,1.0
AT2G18600.1	AT4G36800.1		Chr2	7976700	7979430	Chr4	17265332	17267472	240,240,240,1.0
AT2G18620.1	AT4G36810.1		Chr2	7982556	7984126	Chr3	18910947	18912608	240,240,240,1.0
AT2G18650.1	AT4G30400.1		Chr2	7982556	7984126	Chr4	17268689	17269999	240,240,240,1.0
AT2G18650.1	AT5G57750.1		Chr2	8009101	8011277	Chr4	17287496	17289728	240,240,240,1.0
AT2G18660.1	AT4G30380.2		Chr2	8033832	8035412	Chr4	17292229	17293925	240,240,240,1.0
AT2G18670.1	AT4G30370.1		Chr2	8042119	8045033	Chr4	17298200	17300367	240,240,240,1.0
AT2G18730.1	AT4G30340.1		Chr2	8049371	8051316	Chr4	17314559	17316374	240,240,240,1.0
AT2G18730.1	AT5G57690.1		Chr2	8069945	8072866	Chr4	17336123	17338484	240,240,240,1.0
AT2G18740.1	AT4G30330.1		Chr2	8073167	8075009	Chr4	17340932	17343035	240,240,240,1.0
AT2G18750.1	AT5G57580.1		Chr2	8078174	8079537	Chr4	17343374	17345171	240,240,240,1.0
AT2G18800.1	AT4G30270.1		Chr2	8086572	8088302	Chr4	14866763	14868704	240,240,240,1.0
AT2G18800.1	AT5G57550.1		Chr2	8086572	8088302	Chr5	23399668	23400300	240,240,240,1.0
AT2G18840.1	AT4G30260.2		Chr2	8089411	8091736	Chr4	14860480	14861239	240,240,240,1.0
AT2G18860.1	AT4G30240.1		Chr2	8093220	8094823	Chr4	14858444	14859503	240,240,240,1.0
AT2G18870.1	AT4G30200.2		Chr2	8118736	8121947	Chr4	14838172	14841147	240,240,240,1.0
AT2G18876.1	AT5G57410.3		Chr2	8118736	8121947	Chr5	23371675	23374676	240,240,240,1.0
AT2G18915.2	AT5G57360.2		Chr2	8123221	8125078	Chr4	14836548	14838149	240,240,240,1.0
AT2G18960.1	AT4G30190.2		Chr2	8125128	8128702	Chr5	23314672	23318177	240,240,240,1.0
AT2G18960.1	AT5G57350.1		Chr2	8144881	8146477	Chr4	14819192	14820595	240,240,240,1.0
AT2G18969.1	AT4G30180.1		Chr2	8144881	8146477	Chr5	23304782	23306440	240,240,240,1.0
AT2G18980.1	AT4G30170.1		Chr2	8158106	8160091	Chr4	14816618	14819084	240,240,240,1.0
AT2G19050.1	AT4G30140.1		Chr2	8163942	8166006	Chr4	14807889	14810075	240,240,240,1.0
AT2G19090.1	AT4G30130.1		Chr2	8167471	8168668	Chr4	14786532	14790501	240,240,240,1.0
AT2G19110.1	AT4G30110.1		Chr2	8169572	8172523	Chr5	23264314	23267883	240,240,240,1.0
AT2G19120.1	AT4G30100.1		Chr2	8194512	8197483	Chr5	23241427	23244590	240,240,240,1.0
AT2G19160.1	AT4G30060.1		Chr2	8221514	8227622	Chr4	14770565	14776058	240,240,240,1.0
AT2G19170.1	AT4G30020.1		Chr2	8221514	8227622	Chr5	23230878	23236682	240,240,240,1.0
AT2G19190.1	AT4G29990.1		Chr2	8229000	8229574	Chr4	14768784	14769771	240,240,240,1.0
AT2G19230.1	AT4G29950.1		Chr2	8233335	8235440	Chr4	14762819	14764636	240,240,240,1.0
AT2G19330.1	AT4G29880.1		Chr2	8253333	8255676	Chr4	14738326	14740742	240,240,240,1.0
AT2G19340.1	AT4G29870.1		Chr2	8264974	8268416	Chr4	14734455	14738335	240,240,240,1.0
AT2G19350.1	AT4G29850.1		Chr2	8279437	8286445	Chr4	14720062	14725311	240,240,240,1.0
AT2G19390.1	AT4G29790.1		Chr2	8286625	8292498	Chr4	14713400	14720061	240,240,240,1.0
AT2G19500.1	AT4G29740.2		Chr2	8313671	8318596	Chr4	14677141	14681961	240,240,240,1.0
AT2G19520.1	AT4G29730.1		Chr2	8326049	8329944	Chr4	14665684	14670030	240,240,240,1.0
AT2G19570.1	AT4G29600.1		Chr2	8343452	8348431	Chr4	14656954	14660573	240,240,240,1.0
AT2G19670.1	AT4G29510.1		Chr2	8372861	8374453	Chr4	14606926	14608478	240,240,240,1.0
AT2G19680.1	AT4G29480.1		Chr2	8373766	8375955	Chr4	14606000	14606668	240,240,240,1.0
AT2G19690.2	AT4G29460.1		Chr2	8376155	8377356	Chr4	14601621	14603011	240,240,240,1.0
AT2G19710.1	AT4G29440.1		Chr2	8389610	8397939	Chr4	14582791	14590575	240,240,240,1.0
AT2G19720.1	AT4G29430.1		Chr2	8444204	8447355	Chr4	14566183	14569380	240,240,240,1.0
AT2G19730.1	AT4G29410.1		Chr2	8455756	8459642	Chr4	14558927	14562601	240,240,240,1.0
AT2G19750.1	AT4G29390.1		Chr2	8470244	8471644	Chr4	14515487	14516501	240,240,240,1.0
AT2G19760.1	AT4G29340.1		Chr2	8499000	8501294	Chr4	14491622	14494001	240,240,240,1.0
AT2G19780.1	AT4G29240.1		Chr2	8500946	8502955	Chr4	14485875	14487804	240,240,240,1.0
AT2G19810.1	AT4G29190.1		Chr2	8503260	8504821	Chr4	14482815	14483936	240,240,240,1.0
AT2G19830.2	AT4G29160.1		Chr2	8506130	8510081	Chr4	14473757	14477963	240,240,240,1.0
AT2G19860.1	AT4G29130.1		Chr2	8510020	8511395	Chr4	14472303	14473621	240,240,240,1.0
AT2G20030.1	AT4G28890.1		Chr2	8511510	8513221	Chr4	14468205	14470197	240,240,240,1.0
AT2G20080.1	AT4G28840.1		Chr2	8514899	8516138	Chr4	14464856	14466029	240,240,240,1.0
AT2G20180.2	AT4G28790.1		Chr2	8516658	8518194	Chr4	14447338	14448698	240,240,240,1.0
AT2G20230.1	AT4G28770.2		Chr2	8522678	8525238	Chr4	14418556	14420350	240,240,240,1.0
AT2G20240.1	AT4G28760.1		Chr2	8550253	8551979	Chr4	14391849	14393381	240,240,240,1.0
AT2G20260.1	AT4G28750.1		Chr2	8557646	8559808	Chr4	14380660	14382736	240,240,240,1.0
AT2G20270.2	AT4G28730.1		Chr2	8570607	8574067	Chr4	14352037	14355201	240,240,240,1.0
AT2G20290.1	AT4G28710.1		Chr2	8647721	8649225	Chr4	14256243	14257965	240,240,240,1.0
AT2G20310.1	AT4G28690.1		Chr2	8662892	8665026	Chr4	14240666	14242679	240,240,240,1.0
AT2G20340.1	AT4G28680.5		Chr2	8704024	8707004	Chr4	14218260	14220998	240,240,240,1.0
AT2G20400.2	AT4G28610.1		Chr2	8725541	8727742	Chr4	14211855	14213969	240,240,240,1.0
AT2G20430.1	AT4G28556.1		Chr2	8727626	8730525	Chr4	14207465	14212050	240,240,240,1.0
AT2G20440.1	AT4G28550.1		Chr2	8736734	8737767	Chr4	14202758	14204061	240,240,240,1.0
AT2G20530.1	AT4G28510.1		Chr2	8737786	8739660	Chr4	14199043	14200903	240,240,240,1.0
AT2G20550.1	AT4G28480.1		Chr2	8743015	8751878	Chr4	14171998	14182168	240,240,240,1.0
AT2G20580.1	AT4G28470.1		Chr2	8761180	8763372	Chr4	14158898	14161049	240,240,240,1.0
AT2G20590.1	AT4G28430.1		Chr2	8779667	8782789	Chr4	14155064	14158722	240,240,240,1.0
AT2G20610.1	AT4G28410.1		Chr2	8799086	8801991	Chr4	14132811	14135292	240,240,240,1.0
AT2G20630.2	AT4G28400.1		Chr2	8808414	8810200	Chr4	14114104	14115897	240,240,240,1.0
AT2G20650.1	AT4G28370.1		Chr2	8810679	8813595	Chr4	14110799	14113773	240,240,240,1.0
AT2G20680.1	AT4G28320.1		Chr2	8841972	8844022	Chr4	14084624	14086882	240,240,240,1.0
AT2G20700.1	AT4G28280.2		Chr2	8845802	8847309	Chr4	14073008	14075271	240,240,240,1.0
AT2G20750.1	AT4G28250.1		Chr2	8858962	8864865	Chr4	14066731	14072582	240,240,240,1.0
AT2G20800.1	AT4G28220.1		Chr2	8867040	8869329	Chr4	14057631	14059864	240,240,240,1.0
AT2G20825.1	AT4G28190.2		Chr2	8877887	8880440	Chr4	14052180	14055017	240,240,240,1.0
AT2G20870.1	AT4G28160.1		Chr2	8896912	8899835	Chr4	14048268	14050335	240,240,240,1.0
AT2G20880.1	AT4G28140.1		Chr2	8903601	8907339	Chr4	14034536	14039668	240,240,240,1.0
AT2G20900.1	AT4G28130.1		Chr2	8920447	8923227	Chr4	14018183	14020323	240,240,240,1.0
AT2G20960.1	AT4G38550.2		Chr2	8924894	8925804	Chr4	14010685	14012700	240,240,240,1.0
AT2G21060.1	AT4G38680.1		Chr2	8940833	8942706	Chr4	13999625	14002124	240,240,240,1.0
AT2G21110.1	AT4G38700.1		Chr2	8953057	8955831	Chr4	13992210	13995831	240,240,240,1.0
AT2G21120.1	AT4G38730.1		Chr2	8965556	8967243	Chr4	13985023	13987442	240,240,240,1.0
AT2G21130.1	AT4G38740.1		Chr2	8981927	8982712	Chr4	13980316	13981001	240,240,240,1.0
AT2G21140.1	AT4G38770.1		Chr2	8985959	8987302	Chr4	13974493	13975919	240,240,240,1.0
AT2G21190.1	AT4G38790.1		Chr2	8989275	8993275	Chr4	13971552	13974323	240,240,240,1.0
AT2G21210.2	AT4G38840.1		Chr2	9006642	9009777	Chr4	18025886	18028840	240,240,240,1.0
AT2G21220.1	AT4G38860.1		Chr2	9036766	9037782	Chr4	18071449	18073182	240,240,240,1.0
AT2G21230.3	AT4G38900.1		Chr2	9050220	9050868	Chr4	18076301	18077369	240,240,240,1.0
AT2G21237.1	AT4G38905.1		Chr2	9051725	9054821	Chr4	18080233	18082683	240,240,240,1.0
AT2G21240.1	AT4G38910.2		Chr2	9055398	9056481	Chr4	18083395	18084630	240,240,240,1.0
AT2G21270.3	AT4G38930.2		Chr2	9060561	9062093	Chr4	18096606	18098633	240,240,240,1.0
AT2G21300.1	AT4G38950.1		Chr2	9080760	9083009	Chr4	18111336	18113206	240,240,240,1.0
AT2G21320.1	AT4G38960.3		Chr2	9084628	9086029	Chr4	18124978	18125559	240,240,240,1.0
AT2G21330.1	AT4G38970.1		Chr2	9089226	9090052	Chr4	18130237	18131284	240,240,240,1.0
AT2G21340.1	AT4G39030.1		Chr2	9093136	9096347	Chr4	18139295	18141950	240,240,240,1.0
AT2G21350.1	AT4G39040.1		Chr2	9100536	9101215	Chr4	18144057	18145161	240,240,240,1.0
AT2G21380.1	AT4G39050.1		Chr2	9101277	9103141	Chr4	18145351	18146891	240,240,240,1.0
AT2G21410.1	AT4G39080.1		Chr2	9107566	9110261	Chr4	18149533	18151776	240,240,240,1.0
AT2G21430.1	AT4G39090.1		Chr2	9114032	9119977	Chr4	18154395	18160158	240,240,240,1.0
AT2G21480.1	AT4G39110.1		Chr2	9126263	9127987	Chr4	18161088	18163321	240,240,240,1.0
AT2G21490.1	AT4G39130.1		Chr2	9128122	9130619	Chr4	18163496	18166008	240,240,240,1.0
AT2G21500.1	AT4G39140.1		Chr2	9132381	9136787	Chr4	18185437	18189224	240,240,240,1.0
AT2G21510.2	AT4G39150.1		Chr2	9136203	9137284	Chr4	18189072	18190608	240,240,240,1.0
AT2G21520.2	AT4G39170.1		Chr2	9141475	9149330	Chr4	18193075	18200828	240,240,240,1.0
AT2G21560.1	AT4G39190.1		Chr2	9162516	9168556	Chr4	18209399	18215204	240,240,240,1.0
AT2G21580.1	AT4G39200.1		Chr2	9171872	9173490	Chr4	18215542	18217616	240,240,240,1.0
AT2G21590.1	AT4G39210.1		Chr2	9202494	9205471	Chr4	18221993	18225238	240,240,240,1.0
AT2G21600.1	AT4G39220.1		Chr2	9205990	9207125	Chr4	18228118	18228854	240,240,240,1.0
AT2G21640.1	AT4G39235.1		Chr2	9207432	9210231	Chr4	18229331	18232020	240,240,240,1.0
AT2G21650.1	AT4G39250.1		Chr2	9210623	9213102	Chr4	18233360	18236115	240,240,240,1.0
AT2G21660.1	AT4G39260.1		Chr2	9215519	9219211	Chr4	18240628	18243795	240,240,240,1.0
AT2G21730.1	AT4G39330.1		Chr2	9230208	9231580	Chr4	18251811	18253216	240,240,240,1.0
AT2G21740.1	AT4G39340.1		Chr2	9236481	9237846	Chr4	18257334	18258900	240,240,240,1.0
AT2G21770.1	AT4G39350.1		Chr2	9238296	9242440	Chr4	18259547	18263468	240,240,240,1.0
AT2G21780.1	AT4G39360.1		Chr2	9242782	9244945	Chr4	18263599	18265771	240,240,240,1.0
AT2G21910.1	AT4G39490.1		Chr2	9254378	9255743	Chr4	18268031	18269212	240,240,240,1.0
AT2G21940.4	AT4G39540.3		Chr2	9259511	9260697	Chr4	18271198	18272129	240,240,240,1.0
AT2G21950.1	AT4G39550.1		Chr2	9265084	9266557	Chr4	18273829	18275216	240,240,240,1.0
AT2G21990.1	AT4G39610.1		Chr2	9279931	9282178	Chr4	18291218	18293018	240,240,240,1.0
AT2G22170.1	AT4G39730.1		Chr2	9281986	9282387	Chr4	18293129	18293512	240,240,240,1.0
AT2G22180.1	AT4G39745.1		Chr2	9290705	9291669	Chr4	18302775	18303624	240,240,240,1.0
AT2G22190.1	AT4G39770.1		Chr2	9341431	9343220	Chr4	18365049	18366888	240,240,240,1.0
AT2G22200.1	AT4G39780.1		Chr2	9350716	9353231	Chr4	18378225	18380417	240,240,240,1.0
AT2G22240.1	AT4G39800.1		Chr2	9353174	9354645	Chr4	18380482	18381945	240,240,240,1.0
AT2G22270.1	AT4G39860.1		Chr2	9359318	9360664	Chr4	18393547	18394816	240,240,240,1.0
AT2G22290.1	AT4G39890.1		Chr2	9426796	9428170	Chr4	18432659	18433753	240,240,240,1.0
AT2G22310.1	AT4G39910.1		Chr2	9428743	9430141	Chr4	18437806	18438844	240,240,240,1.0
AT2G22330.2	AT4G39950.2		Chr2	9433616	9436658	Chr4	18448865	18451305	240,240,240,1.0
AT2G22360.1	AT4G39960.1		Chr2	9443073	9444428	Chr4	18457906	18459257	240,240,240,1.0
AT2G22400.1	AT4G40000.1		Chr2	9451605	9454300	Chr4	18469255	18472048	240,240,240,1.0
AT2G22425.1	AT4G40042.1		Chr2	9463592	9465520	Chr4	18498202	18501642	240,240,240,1.0
AT2G22430.1	AT4G40060.1		Chr2	9466389	9467948	Chr4	18505919	18507703	240,240,240,1.0
AT2G22470.1	AT4G40090.1		Chr2	9476578	9478959	Chr4	18511521	18514382	240,240,240,1.0
AT2G22475.1	AT4G40100.1		Chr2	9488413	9491404	Chr4	18525042	18527602	240,240,240,1.0
AT2G22510.1	AT4G38080.1		Chr2	9497570	9500719	Chr4	18533734	18536618	240,240,240,1.0
AT2G22620.1	AT4G37950.1		Chr2	9504659	9508895	Chr4	18543893	18547556	240,240,240,1.0
AT2G22630.1	AT4G37940.1		Chr2	9514695	9515674	Chr4	18559097	18559570	240,240,240,1.0
AT2G22660.2	AT4G37900.1		Chr2	9525988	9527845	Chr4	18571239	18573084	240,240,240,1.0
AT2G22680.1	AT4G37890.1		Chr2	9538127	9538963	Chr4	18580827	18581696	240,240,240,1.0
AT2G22690.1	AT4G37880.1		Chr2	9541128	9545038	Chr4	18583244	18584524	240,240,240,1.0
AT2G22720.2	AT4G37860.1		Chr2	9569023	9569784	Chr4	17882644	17883612	240,240,240,1.0
AT2G22750.3	AT4G37850.1		Chr2	9604772	9610661	Chr4	17844361	17849274	240,240,240,1.0
AT2G22795.1	AT4G37820.1		Chr2	9618207	9622163	Chr4	17835217	17838969	240,240,240,1.0
AT2G22800.1	AT4G37790.1		Chr2	9627342	9631283	Chr4	17821574	17824748	240,240,240,1.0
AT2G22810.1	AT4G37770.1		Chr2	9645270	9647655	Chr4	17812736	17815084	240,240,240,1.0
AT2G22830.1	AT4G37760.1		Chr2	9649690	9651574	Chr4	17809637	17811659	240,240,240,1.0
AT2G22840.1	AT4G37740.1		Chr2	9657344	9660780	Chr4	17800326	17801914	240,240,240,1.0
AT2G22850.1	AT4G37730.1		Chr2	9671673	9673904	Chr4	17796072	17797901	240,240,240,1.0
AT2G22860.1	AT4G37720.1		Chr2	9697131	9699944	Chr4	17785254	17787477	240,240,240,1.0
AT2G22880.1	AT4G37710.1		Chr2	9704632	9706217	Chr4	17768042	17769676	240,240,240,1.0
AT2G22900.1	AT4G37690.1		Chr2	9717602	9719594	Chr4	17752079	17754157	240,240,240,1.0
AT2G22910.1	AT4G37670.2		Chr2	9723615	9726384	Chr4	17743738	17746697	240,240,240,1.0
AT2G22950.1	AT4G37640.1		Chr2	9728480	9731301	Chr4	17725337	17727909	240,240,240,1.0
AT2G23050.1	AT4G37590.1		Chr2	9732292	9733612	Chr4	17723639	17725037	240,240,240,1.0
AT2G23050.1	AT5G67440.1		Chr2	9737583	9738384	Chr4	17718953	17719321	240,240,240,1.0
AT2G23060.1	AT4G37580.1		Chr2	9741119	9741463	Chr4	17718118	17718742	240,240,240,1.0
AT2G23060.1	AT5G67430.1		Chr2	9749857	9753103	Chr4	17696059	17698991	240,240,240,1.0
AT2G23070.1	AT5G67380.1		Chr2	9766058	9769957	Chr4	17682859	17687105	240,240,240,1.0
AT2G23130.1	AT4G37450.2		Chr2	9810642	9812662	Chr4	17662840	17666736	240,240,240,1.0
AT2G23140.1	AT5G67340.1		Chr2	9810642	9812662	Chr5	26912707	26916453	240,240,240,1.0
AT2G23150.1	AT5G67330.1		Chr2	9812782	9814738	Chr4	17658594	17660878	240,240,240,1.0
AT2G23170.1	AT4G37390.1		Chr2	9812782	9814738	Chr5	26910205	26912103	240,240,240,1.0
AT2G23190.1	AT4G37330.1		Chr2	9823642	9826898	Chr5	26880966	26884079	240,240,240,1.0
AT2G23270.1	AT4G37290.1		Chr2	9844134	9845385	Chr4	17605538	17607050	240,240,240,1.0
AT2G23290.1	AT4G37260.1		Chr2	9845410	9849379	Chr5	26864395	26867847	240,240,240,1.0
AT2G23290.1	AT5G67300.1		Chr2	9856149	9858778	Chr5	26861266	26863897	240,240,240,1.0
AT2G23300.1	AT4G37250.1		Chr2	9863855	9866562	Chr4	17579618	17582022	240,240,240,1.0
AT2G23300.1	AT5G67280.1		Chr2	9877058	9879007	Chr4	17562317	17564763	240,240,240,1.0
AT2G23340.1	AT5G67190.1		Chr2	9903215	9903845	Chr4	17549607	17550257	240,240,240,1.0
AT2G23520.1	AT4G37100.1		Chr2	9904506	9906032	Chr4	17540490	17541799	240,240,240,1.0
AT2G23530.1	AT4G37110.1		Chr2	9904506	9906032	Chr5	26854022	26856006	240,240,240,1.0
AT2G23550.4	AT4G37140.1		Chr2	9914246	9917427	Chr4	17527642	17530589	240,240,240,1.0
AT2G23570.1	AT4G37150.1		Chr2	9914246	9917427	Chr5	26842114	26845294	240,240,240,1.0
AT2G23630.2	AT4G37160.1		Chr2	9937792	9938997	Chr5	26808876	26810116	240,240,240,1.0
AT2G23680.1	AT4G37220.1		Chr2	10013904	10017373	Chr4	17479173	17482147	240,240,240,1.0
AT2G23690.1	AT4G37240.1		Chr2	10020461	10022947	Chr4	17484030	17486400	240,240,240,1.0
AT2G23810.1	AT4G30430.1		Chr2	10027586	10028795	Chr4	17492038	17492806	240,240,240,1.0
AT2G23910.1	AT4G30470.1		Chr2	10031565	10032691	Chr4	17492871	17494279	240,240,240,1.0
AT2G23940.1	AT4G30500.1		Chr2	10052365	10055427	Chr4	17494512	17497276	240,240,240,1.0
AT2G23950.1	AT4G30520.1		Chr2	10066117	10067737	Chr4	17515042	17516162	240,240,240,1.0
AT2G23960.1	AT4G30530.1		Chr2	10072057	10073126	Chr4	17524461	17525294	240,240,240,1.0
AT2G23980.2	AT4G30560.1		Chr2	10135605	10137595	Chr4	14878783	14880331	240,240,240,1.0
AT2G23990.2	AT4G30590.1		Chr2	10177781	10180088	Chr4	14894073	14896844	240,240,240,1.0
AT2G24000.1	AT4G30610.1		Chr2	10183867	10185331	Chr4	14903351	14905008	240,240,240,1.0
AT2G24020.1	AT4G30620.1		Chr2	10186891	10190492	Chr4	14907942	14911446	240,240,240,1.0
AT2G24040.1	AT4G30650.1		Chr2	10195910	10197741	Chr4	14920376	14922519	240,240,240,1.0
AT2G24050.1	AT4G30680.1		Chr2	10201104	10205422	Chr4	14926834	14930355	240,240,240,1.0
AT2G24060.1	AT4G30690.1		Chr2	10206835	10207911	Chr4	14935584	14936562	240,240,240,1.0
AT2G24070.1	AT4G30740.1		Chr2	10209421	10214042	Chr4	14944129	14948605	240,240,240,1.0
AT2G24100.1	AT4G30780.1		Chr2	10217701	10219468	Chr4	14948586	14950072	240,240,240,1.0
AT2G24140.2	AT4G30830.1		Chr2	10223857	10225171	Chr4	14954204	14955114	240,240,240,1.0
AT2G24150.1	AT4G30850.1		Chr2	10225225	10228698	Chr4	14958687	14960321	240,240,240,1.0
AT2G24200.1	AT4G30910.2		Chr2	10229350	10231856	Chr4	14960594	14962466	240,240,240,1.0
AT2G24240.1	AT4G30940.1		Chr2	10231342	10234382	Chr4	14979246	14979864	240,240,240,1.0
AT2G24260.1	AT4G30980.2		Chr2	10244745	10246994	Chr4	14990286	14993085	240,240,240,1.0
AT2G24290.1	AT4G30996.1		Chr2	10262478	10264065	Chr4	15015236	15017365	240,240,240,1.0
AT2G24300.3	AT4G31000.1		Chr2	10265271	10267607	Chr4	15020415	15022505	240,240,240,1.0
AT2G24320.2	AT4G31020.1		Chr2	10286806	10289685	Chr4	15042357	15045344	240,240,240,1.0
AT2G24330.1	AT4G31080.2		Chr2	10310482	10312573	Chr4	15054873	15056945	240,240,240,1.0
AT2G24360.1	AT4G31170.1		Chr2	10319213	10322423	Chr4	15079118	15081775	240,240,240,1.0
AT2G24370.1	AT4G31230.1		Chr2	10338667	10340239	Chr4	15101065	15102788	240,240,240,1.0
AT2G24390.1	AT4G31310.2		Chr2	10340785	10343736	Chr4	15103120	15105979	240,240,240,1.0
AT2G24400.1	AT4G31320.1		Chr2	10345659	10347053	Chr4	15108508	15110289	240,240,240,1.0
AT2G24420.1	AT4G31340.1		Chr2	10347018	10349921	Chr4	15120888	15123442	240,240,240,1.0
AT2G24440.1	AT4G31360.1		Chr2	10364451	10366902	Chr4	15153154	15155734	240,240,240,1.0
AT2G24450.1	AT4G31370.1		Chr2	10369418	10373382	Chr4	15172232	15176292	240,240,240,1.0
AT2G24500.1	AT4G31420.2		Chr2	10373731	10374998	Chr4	15191220	15192596	240,240,240,1.0
AT2G24530.1	AT4G31440.1		Chr2	10376956	10378645	Chr4	15193709	15194665	240,240,240,1.0
AT2G24550.1	AT4G31510.1		Chr2	10379948	10383405	Chr4	15205437	15209604	240,240,240,1.0
AT2G24570.1	AT4G31550.1		Chr2	10391075	10393934	Chr4	15221843	15223627	240,240,240,1.0
AT2G24590.1	AT4G31580.1		Chr2	10392787	10393976	Chr4	15223655	15224685	240,240,240,1.0
AT2G24630.1	AT4G31590.1		Chr2	10400630	10402934	Chr4	15245816	15248058	240,240,240,1.0
AT2G24640.1	AT4G31670.1		Chr2	10421841	10424402	Chr4	15253731	15254870	240,240,240,1.0
AT2G24700.1	AT4G31660.1		Chr2	10427856	10429487	Chr4	15276076	15277505	240,240,240,1.0
AT2G24710.3	AT4G31710.2		Chr2	10437353	10439469	Chr4	15289947	15291539	240,240,240,1.0
AT2G24762.1	AT4G31730.1		Chr2	10449631	10451184	Chr4	15306544	15309035	240,240,240,1.0
AT2G24800.1	AT4G31760.1		Chr2	10475153	10479454	Chr4	15335743	15339613	240,240,240,1.0
AT2G25000.1	AT4G31800.1		Chr2	10512884	10515411	Chr4	15334013	15335630	240,240,240,1.0
AT2G25060.1	AT4G31840.1		Chr2	10516780	10520684	Chr4	15349121	15352962	240,240,240,1.0
AT2G25070.1	AT4G31860.1		Chr2	10559173	10560239	Chr4	15361012	15362074	240,240,240,1.0
AT2G25080.1	AT4G31870.1		Chr2	10571054	10572636	Chr4	15368260	15369724	240,240,240,1.0
AT2G25130.1	AT4G31890.1		Chr2	10629662	10631413	Chr4	15382777	15385100	240,240,240,1.0
AT2G25170.3	AT4G31900.1		Chr2	10662190	10663103	Chr4	15401640	15402629	240,240,240,1.0
AT2G25180.1	AT4G31920.1		Chr2	10663155	10666011	Chr4	15406439	15409056	240,240,240,1.0
AT2G25190.1	AT4G31980.1		Chr2	10667898	10670127	Chr4	15410078	15412486	240,240,240,1.0
AT2G25210.1	AT4G31985.1		Chr2	10695071	10697175	Chr4	15425933	15429225	240,240,240,1.0
AT2G25220.2	AT4G32000.3		Chr2	10714065	10724054	Chr4	15431528	15438443	240,240,240,1.0
AT2G25250.1	AT4G32020.1		Chr2	10724301	10727272	Chr4	15444053	15447042	240,240,240,1.0
AT2G25290.1	AT4G32070.1		Chr2	10733921	10735795	Chr4	15464642	15469204	240,240,240,1.0
AT2G25300.1	AT4G32120.1		Chr2	10739855	10740552	Chr4	15469841	15470733	240,240,240,1.0
AT2G25310.1	AT4G32130.1		Chr2	10742713	10745594	Chr4	15473898	15476951	240,240,240,1.0
AT2G25340.1	AT4G32150.1		Chr2	10753602	10754935	Chr4	15487914	15490048	240,240,240,1.0
AT2G25350.2	AT4G32160.1		Chr2	10765706	10768734	Chr4	15503802	15507312	240,240,240,1.0
AT2G25355.1	AT4G32175.1		Chr2	10777068	10779264	Chr4	15520025	15522695	240,240,240,1.0
AT2G25430.1	AT4G32285.1		Chr2	10792664	10793832	Chr4	15525979	15527926	240,240,240,1.0
AT2G25480.2	AT4G32330.1		Chr2	10797382	10801058	Chr4	15528425	15533279	240,240,240,1.0
AT2G25520.1	AT4G32390.1		Chr2	10801091	10803722	Chr4	15535434	15537602	240,240,240,1.0
AT2G25540.1	AT4G32410.1		Chr2	10822192	10824939	Chr4	15585443	15588089	240,240,240,1.0
AT2G25590.1	AT4G32440.2		Chr2	10842863	10845781	Chr4	15608905	15612339	240,240,240,1.0
AT2G25600.1	AT4G32500.1		Chr2	10860668	10862410	Chr4	15636415	15638040	240,240,240,1.0
AT2G25610.2	AT4G32530.2		Chr2	10890903	10893772	Chr4	15656685	15660223	240,240,240,1.0
AT2G25670.1	AT4G32610.1		Chr2	10894253	10898672	Chr4	15681017	15685339	240,240,240,1.0
AT2G28660.1	AT2G37390.1		Chr2	10901213	10902919	Chr4	15693114	15695100	240,240,240,1.0
AT2G28710.1	AT2G37430.1		Chr2	10928586	10931090	Chr4	15728084	15730433	240,240,240,1.0
AT2G28720.1	AT2G37470.1		Chr2	12295255	12297245	Chr2	15694038	15695999	240,240,240,1.0
AT2G28725.1	AT2G37530.1		Chr2	12322386	12323584	Chr2	15706285	15707224	240,240,240,1.0
AT2G28810.1	AT2G37590.1		Chr2	12326808	12327808	Chr2	15736727	15737728	240,240,240,1.0
AT2G28950.1	AT2G37640.1		Chr2	12328605	12328943	Chr2	15750915	15751672	240,240,240,1.0
AT2G29060.1	AT2G37650.1		Chr2	12363456	12365377	Chr2	15769086	15770805	240,240,240,1.0
AT2G35840.1	AT3G52340.6		Chr2	12431338	12433796	Chr2	15787523	15790139	240,240,240,1.0
AT2G35850.1	AT3G52360.1		Chr2	12481664	12484420	Chr2	15792545	15795235	240,240,240,1.0
AT2G35860.1	AT3G52370.2		Chr2	15053483	15056207	Chr3	19406853	19409182	240,240,240,1.0
AT2G35930.1	AT3G52450.1		Chr2	15056753	15056995	Chr3	19412019	19413058	240,240,240,1.0
AT2G35960.1	AT3G52470.1		Chr2	15059763	15062122	Chr3	19417372	19419913	240,240,240,1.0
AT2G36026.1	AT3G52525.1		Chr2	15082855	15084559	Chr3	19440617	19442427	240,240,240,1.0
AT2G36050.1	AT3G52540.1		Chr2	15106940	15108086	Chr3	19450506	19451982	240,240,240,1.0
AT2G36060.2	AT3G52560.4		Chr2	15127265	15127816	Chr3	19474945	19476181	240,240,240,1.0
AT2G36160.1	AT3G52580.1		Chr2	15135568	15137012	Chr3	19488546	19489893	240,240,240,1.0
AT2G36170.1	AT3G52590.1		Chr2	15142677	15144182	Chr3	19494377	19496095	240,240,240,1.0
AT2G36190.1	AT3G52600.1		Chr2	15169818	15171459	Chr3	19503153	19504973	240,240,240,1.0
AT2G36220.1	AT3G52710.1		Chr2	15172061	15173340	Chr3	19505379	19506932	240,240,240,1.0
AT2G36250.1	AT3G52750.1		Chr2	15174624	15178086	Chr3	19506891	19509360	240,240,240,1.0
AT2G36300.1	AT3G52760.1		Chr2	15192480	15193698	Chr3	19534585	19536018	240,240,240,1.0
AT2G36320.1	AT3G52800.1		Chr2	15197369	15200603	Chr3	19549661	19553101	240,240,240,1.0
AT2G36325.1	AT5G03590.3		Chr2	15212970	15214340	Chr3	19553679	19554858	240,240,240,1.0
AT2G36350.1	AT3G52890.1		Chr2	15228714	15230663	Chr3	19569256	19570710	240,240,240,1.0
AT2G36350.1	AT5G03640.1		Chr2	15231346	15233281	Chr5	908563	910149	240,240,240,1.0
AT2G36355.1	AT3G52900.1		Chr2	15238093	15242195	Chr3	19607969	19612186	240,240,240,1.0
AT2G36390.1	AT5G03650.1		Chr2	15238093	15242195	Chr5	927136	930921	240,240,240,1.0
AT2G36400.1	AT3G52910.1		Chr2	15242323	15243431	Chr3	19613078	19614027	240,240,240,1.0
AT2G36410.1	AT5G03660.1		Chr2	15264211	15270092	Chr5	931762	937702	240,240,240,1.0
AT2G36420.1	AT5G03670.1		Chr2	15270088	15273115	Chr3	19615977	19618507	240,240,240,1.0
AT2G36460.1	AT3G52930.1		Chr2	15278769	15280726	Chr5	937819	940115	240,240,240,1.0
AT2G36460.1	AT5G03690.1		Chr2	15286121	15289107	Chr5	947146	950239	240,240,240,1.0
AT2G36500.1	AT3G52950.1		Chr2	15296613	15298754	Chr3	19626748	19629204	240,240,240,1.0
AT2G36580.1	AT3G52990.1		Chr2	15296613	15298754	Chr5	963147	965136	240,240,240,1.0
AT2G36610.1	AT5G03790.1		Chr2	15317873	15320175	Chr3	19634331	19636845	240,240,240,1.0
AT2G36620.1	AT3G53020.1		Chr2	15339122	15343086	Chr3	19648711	19652515	240,240,240,1.0
AT2G36640.1	AT3G53040.1		Chr2	15349211	15350290	Chr5	1004782	1006631	240,240,240,1.0
AT2G36680.1	AT3G53120.1		Chr2	15350268	15352013	Chr3	19660488	19662025	240,240,240,1.0
AT2G36750.1	AT3G53150.1		Chr2	15356830	15358619	Chr3	19664629	19666497	240,240,240,1.0
AT2G36760.1	AT3G53160.1		Chr2	15368792	15371033	Chr3	19690571	19692578	240,240,240,1.0
AT2G36985.1	AT3G53232.1		Chr2	15534739	15535304	Chr3	19730774	19731519	240,240,240,1.0
AT2G37030.1	AT3G53250.2		Chr2	15553651	15554332	Chr3	19742687	19743583	240,240,240,1.0
AT2G37040.1	AT3G53260.1		Chr2	15557367	15560755	Chr3	19744018	19747114	240,240,240,1.0
AT2G37070.1	AT3G53320.1		Chr2	15578344	15581338	Chr3	19769150	19772453	240,240,240,1.0
AT2G37080.1	AT3G53350.9		Chr2	15581386	15585302	Chr3	19780082	19782701	240,240,240,1.0
AT2G37120.1	AT3G53370.1		Chr2	15593964	15594961	Chr3	19787852	19788907	240,240,240,1.0
AT2G37160.2	AT3G53390.1		Chr2	15608828	15612934	Chr3	19792466	19796807	240,240,240,1.0
AT2G37170.2	AT3G53420.1		Chr2	15613368	15615022	Chr3	19803473	19805730	240,240,240,1.0
AT2G37190.1	AT3G53430.1		Chr2	15619206	15620156	Chr3	19809313	19810520	240,240,240,1.0
AT2G37210.2	AT3G53450.1		Chr2	15623991	15626938	Chr3	19812977	19815666	240,240,240,1.0
AT2G37220.1	AT3G53460.4		Chr2	15634466	15636522	Chr3	19819236	19821519	240,240,240,1.0
AT2G37280.3	AT3G53480.1		Chr2	15650235	15656539	Chr3	19825267	19831880	240,240,240,1.0
AT2G37340.1	AT3G53500.2		Chr2	15670147	15672700	Chr3	19834240	19837088	240,240,240,1.0
AT2G37360.1	AT3G53510.1		Chr2	15673410	15675920	Chr3	19837148	19839983	240,240,240,1.0
AT2G37390.1	AT3G53530.2		Chr2	15694038	15695999	Chr3	19845097	19846820	240,240,240,1.0
AT2G37390.1	AT5G02600.1		Chr2	15694038	15695999	Chr5	585101	586953	240,240,240,1.0
AT2G37400.1	AT3G53560.2		Chr2	15695988	15697457	Chr3	19859627	19861178	240,240,240,1.0
AT2G37400.1	AT5G02590.1		Chr2	15695988	15697457	Chr5	583050	584179	240,240,240,1.0
AT2G37430.1	AT3G53600.1		Chr2	15706285	15707224	Chr3	19875375	19876177	240,240,240,1.0
AT2G37470.1	AT3G53650.1		Chr2	15736727	15737728	Chr3	19889297	19890251	240,240,240,1.0
AT2G37470.1	AT5G02570.1		Chr2	15736727	15737728	Chr5	576655	577176	240,240,240,1.0
AT2G37480.1	AT3G53670.1		Chr2	15737842	15739848	Chr3	19890421	19892404	240,240,240,1.0
AT2G37520.1	AT3G53680.2		Chr2	15744670	15750135	Chr3	19892525	19897412	240,240,240,1.0
AT2G37540.1	AT5G02540.1		Chr2	15751568	15754061	Chr5	568425	570973	240,240,240,1.0
AT2G37550.1	AT3G53710.1		Chr2	15755078	15757601	Chr3	19903247	19905590	240,240,240,1.0
AT2G37570.1	AT5G02480.1		Chr2	15761295	15763451	Chr5	547436	549996	240,240,240,1.0
AT2G37590.1	AT5G02460.1		Chr2	15769086	15770805	Chr5	539249	541316	240,240,240,1.0
AT2G37600.1	AT3G53740.2		Chr2	15774030	15775374	Chr3	19913651	19915066	240,240,240,1.0
AT2G37600.1	AT5G02450.1		Chr2	15774030	15775374	Chr5	533058	534729	240,240,240,1.0
AT2G37620.1	AT3G53750.1		Chr2	15778941	15781561	Chr3	19915279	19917775	240,240,240,1.0
AT2G37640.1	AT5G02260.1		Chr2	15787523	15790139	Chr5	463073	465273	240,240,240,1.0
AT2G37660.1	AT5G02240.1		Chr2	15795213	15797059	Chr5	451406	453496	240,240,240,1.0
AT2G37678.1	AT5G02200.2		Chr2	15801418	15802793	Chr5	437365	439019	240,240,240,1.0
AT2G37710.1	AT3G53810.1		Chr2	15814531	15817088	Chr3	19932970	19935392	240,240,240,1.0
AT2G37740.1	AT3G53820.1		Chr2	15827416	15828784	Chr3	19938564	19939231	240,240,240,1.0
AT2G37770.2	AT3G53880.1		Chr2	15834766	15836981	Chr3	19953117	19955291	240,240,240,1.0
AT2G37840.1	AT3G53930.2		Chr2	15851726	15856309	Chr3	19966321	19970813	240,240,240,1.0
AT2G37890.1	AT3G53940.1		Chr2	15861688	15864128	Chr3	19970929	19973769	240,240,240,1.0
AT2G37900.1	AT3G53960.1		Chr2	15864186	15866769	Chr3	19978122	19981086	240,240,240,1.0
AT2G37925.1	AT5G59030.1		Chr2	15870077	15870754	Chr5	23833493	23834745	240,240,240,1.0
AT2G37930.3	AT5G01030.1		Chr2	15872347	15874972	Chr5	9780	13235	240,240,240,1.0
AT2G37930.3	AT5G59020.1		Chr2	15872347	15874972	Chr5	23826744	23830520	240,240,240,1.0
AT2G37940.1	AT3G54020.1		Chr2	15876718	15880073	Chr3	20005616	20008254	240,240,240,1.0
AT2G37950.1	AT5G01070.1		Chr2	15882295	15884013	Chr5	25012	25908	240,240,240,1.0
AT2G37950.1	AT5G59000.1		Chr2	15882295	15884013	Chr5	23818184	23820315	240,240,240,1.0
AT2G37960.1	AT3G54060.1		Chr2	15886548	15889220	Chr3	20018661	20020926	240,240,240,1.0
AT2G37975.1	AT3G54085.1		Chr2	15891735	15893639	Chr3	20026581	20027991	240,240,240,1.0
AT2G37980.1	AT3G54100.1		Chr2	15906555	15909931	Chr5	23811449	23814683	240,240,240,1.0
AT2G37980.1	AT5G01100.1		Chr2	15928591	15930817	Chr5	58011	60136	240,240,240,1.0
AT2G38010.2	AT5G58980.1		Chr2	15928591	15930817	Chr5	23794286	23796461	240,240,240,1.0
AT2G38070.1	AT5G01170.1		Chr2	15934244	15937616	Chr5	72292	74769	240,240,240,1.0
AT2G38070.1	AT5G58930.1		Chr2	15934244	15937616	Chr5	23789363	23792382	240,240,240,1.0
AT2G38080.1	AT5G01190.1		Chr2	15944583	15947096	Chr5	76872	78543	240,240,240,1.0
AT2G38080.1	AT5G58910.2		Chr2	15944583	15947096	Chr5	23783102	23785512	240,240,240,1.0
AT2G38090.1	AT5G01200.1		Chr2	15948431	15950536	Chr3	20045603	20048745	240,240,240,1.0
AT2G38090.1	AT5G58900.1		Chr2	15972876	15977180	Chr5	97536	101835	240,240,240,1.0
AT2G38100.3	AT3G54140.1		Chr2	16018210	16020156	Chr5	155610	157601	240,240,240,1.0
AT2G38120.1	AT5G01240.1		Chr2	16374881	16377168	Chr3	20358896	20361560	240,240,240,1.0
AT2G38150.1	AT5G01250.1		Chr2	16381565	16384730	Chr3	20370205	20373074	240,240,240,1.0
AT2G38250.1	AT5G01380.1		Chr2	16388691	16391176	Chr3	20373718	20376522	240,240,240,1.0
AT2G39220.1	AT3G54950.1		Chr2	16401526	16406854	Chr3	20388869	20394987	240,240,240,1.0
AT2G39230.1	AT3G54980.1		Chr2	16407135	16409156	Chr3	20396597	20398653	240,240,240,1.0
AT2G39250.1	AT3G54990.1		Chr2	16409539	16413874	Chr3	20402984	20406644	240,240,240,1.0
AT2G39280.2	AT3G55020.1		Chr2	16430085	16432751	Chr3	20416183	20418910	240,240,240,1.0
AT2G39290.1	AT3G55030.1		Chr2	16447006	16449083	Chr3	20440491	20442650	240,240,240,1.0
AT2G39300.1	AT3G55060.1		Chr2	16450554	16451878	Chr3	20452910	20454530	240,240,240,1.0
AT2G39350.1	AT3G55090.1		Chr2	16452612	16455001	Chr3	20454746	20456843	240,240,240,1.0
AT2G39380.1	AT3G55150.1		Chr2	16463347	16464531	Chr3	20471787	20472946	240,240,240,1.0
AT2G39390.1	AT3G55170.1		Chr2	16474923	16476108	Chr3	20500234	20501738	240,240,240,1.0
AT2G39400.1	AT3G55180.1		Chr2	16477792	16485039	Chr3	20506992	20513533	240,240,240,1.0
AT2G39430.1	AT3G55230.1		Chr2	16525086	16527038	Chr3	20549423	20552215	240,240,240,1.0
AT2G39460.1	AT3G55280.1		Chr2	16531527	16533986	Chr3	20558102	20560096	240,240,240,1.0
AT2G39480.1	AT3G55320.1		Chr2	16543832	16545746	Chr3	20574752	20576249	240,240,240,1.0
AT2G39640.1	AT3G55430.1		Chr2	16556801	16558268	Chr3	20590263	20591401	240,240,240,1.0
AT2G39660.1	AT3G55450.2		Chr2	16588556	16591008	Chr3	20617049	20618881	240,240,240,1.0
AT2G39700.1	AT3G55500.1		Chr2	16594833	16595800	Chr3	20622607	20624051	240,240,240,1.0
AT2G39705.1	AT3G55515.1		Chr2	16598164	16603319	Chr3	20624020	20629295	240,240,240,1.0
AT2G39770.1	AT3G55590.1		Chr2	16618226	16619750	Chr3	20634057	20636555	240,240,240,1.0
AT2G39790.1	AT3G55605.1		Chr2	16637663	16639457	Chr3	20644843	20646688	240,240,240,1.0
AT2G39800.1	AT3G55610.1		Chr2	16643381	16645866	Chr3	20666887	20668789	240,240,240,1.0
AT2G39820.1	AT3G55620.1		Chr2	16647711	16649527	Chr3	20681827	20684063	240,240,240,1.0
AT2G39855.1	AT3G55646.1		Chr2	16655577	16658412	Chr3	20695433	20698291	240,240,240,1.0
AT2G39870.1	AT3G55690.1		Chr2	16658468	16660443	Chr3	20703222	20705206	240,240,240,1.0
AT2G39880.1	AT3G55730.1		Chr2	16700490	16702336	Chr3	20716995	20718866	240,240,240,1.0
AT2G39890.1	AT3G55740.1		Chr2	16742896	16745152	Chr3	20736508	20738967	240,240,240,1.0
AT2G39900.1	AT3G55770.7		Chr2	16747831	16749590	Chr3	20740610	20742441	240,240,240,1.0
AT2G40000.1	AT3G55840.1		Chr2	16751561	16754599	Chr3	20747629	20750408	240,240,240,1.0
AT2G40095.1	AT3G55880.2		Chr2	16771997	16774734	Chr3	20776220	20778952	240,240,240,1.0
AT2G40110.1	AT3G55890.1		Chr2	16775424	16777243	Chr3	20780175	20783233	240,240,240,1.0
AT2G40116.1	AT3G55940.1		Chr2	16810905	16812518	Chr3	20791173	20792532	240,240,240,1.0
AT2G40140.1	AT3G55980.2		Chr2	16821934	16825160	Chr3	20797871	20801088	240,240,240,1.0
AT2G40150.1	AT3G55990.1		Chr2	16825495	16828505	Chr3	20810309	20813110	240,240,240,1.0
AT2G40240.1	AT3G56030.1		Chr2	16831109	16833294	Chr3	20813904	20816035	240,240,240,1.0
AT2G40270.1	AT3G56050.1		Chr2	16864446	16865587	Chr3	20820214	20823106	240,240,240,1.0
AT2G40280.1	AT3G56080.1		Chr2	16869189	16872906	Chr3	20829282	20833107	240,240,240,1.0
AT2G40300.1	AT3G56090.1		Chr2	16873345	16875683	Chr3	20842145	20844537	240,240,240,1.0
AT2G40380.1	AT3G56110.1		Chr2	16877144	16879214	Chr3	20849762	20852104	240,240,240,1.0
AT2G40400.1	AT3G56140.1		Chr2	16886767	16888638	Chr3	20858742	20860537	240,240,240,1.0
AT2G40410.2	AT3G56170.1		Chr2	16889212	16889580	Chr3	20860720	20862395	240,240,240,1.0
AT2G40420.1	AT3G56200.1		Chr2	16906899	16908152	Chr3	20867970	20869024	240,240,240,1.0
AT2G40435.1	AT3G56220.1		Chr2	16910167	16912616	Chr3	20870000	20872107	240,240,240,1.0
AT2G40440.1	AT3G56230.1		Chr2	16923068	16925914	Chr3	20885894	20889803	240,240,240,1.0
AT2G40475.1	AT3G56260.2		Chr2	16944984	16946548	Chr3	20892007	20893478	240,240,240,1.0
AT2G40480.1	AT3G56270.1		Chr2	16969854	16971234	Chr3	20905264	20906397	240,240,240,1.0
AT2G40520.1	AT3G56320.1		Chr2	17000419	17002528	Chr3	20908711	20910623	240,240,240,1.0
AT2G40590.1	AT3G56340.1		Chr2	17022952	17024301	Chr3	20922140	20923234	240,240,240,1.0
AT2G40670.2	AT3G56380.2		Chr2	17024255	17027022	Chr3	20923334	20925912	240,240,240,1.0
AT2G40750.1	AT3G56400.1		Chr2	17032412	17034600	Chr3	20926001	20928993	240,240,240,1.0
AT2G40790.1	AT3G56420.1		Chr2	17036461	17040358	Chr3	20936098	20939631	240,240,240,1.0
AT2G40800.1	AT3G56430.1		Chr2	17042623	17044915	Chr3	20961543	20963817	240,240,240,1.0
AT2G40810.1	AT3G56440.1		Chr2	17051085	17053754	Chr3	20968444	20970913	240,240,240,1.0
AT2G40820.4	AT3G56480.1		Chr2	17063098	17065813	Chr3	20972488	20974625	240,240,240,1.0
AT2G40830.1	AT3G56580.1		Chr2	17087565	17090556	Chr3	20986109	20988320	240,240,240,1.0
AT2G40850.1	AT3G56600.1		Chr2	17095165	17097454	Chr3	20991280	20993686	240,240,240,1.0
AT2G40900.1	AT3G56620.1		Chr2	17105097	17107030	Chr3	21070558	21072878	240,240,240,1.0
AT2G40950.1	AT3G56660.1		Chr2	17113798	17115047	Chr3	21059785	21061247	240,240,240,1.0
AT2G40960.1	AT3G56680.1		Chr2	17126989	17130569	Chr3	21048727	21052320	240,240,240,1.0
AT2G40990.1	AT3G56920.1		Chr2	17129753	17132386	Chr3	21046234	21048614	240,240,240,1.0
AT2G41010.1	AT3G56880.1		Chr2	17138065	17139617	Chr3	21034534	21036166	240,240,240,1.0
AT2G41060.1	AT3G56860.1		Chr2	17143157	17145283	Chr3	21028902	21030754	240,240,240,1.0
AT2G41070.4	AT3G56850.1		Chr2	17150095	17153693	Chr3	21020501	21024131	240,240,240,1.0
AT2G41100.1	AT3G56800.1		Chr2	17155988	17158935	Chr3	21015371	21018157	240,240,240,1.0
AT2G41130.1	AT3G56770.1		Chr2	17165191	17166110	Chr3	21006638	21008064	240,240,240,1.0
AT2G41140.1	AT3G56760.1		Chr2	17173374	17176866	Chr3	21079957	21084103	240,240,240,1.0
AT2G41150.2	AT3G56750.1		Chr2	17198037	17199454	Chr3	21084035	21085245	240,240,240,1.0
AT2G41160.1	AT3G56740.1		Chr2	17210428	17213179	Chr3	21095600	21097481	240,240,240,1.0
AT2G41180.1	AT3G56710.1		Chr2	17221840	17224880	Chr3	21109414	21111503	240,240,240,1.0
AT2G41210.1	AT3G56960.1		Chr2	17226948	17228519	Chr3	21123859	21125682	240,240,240,1.0
AT2G41240.1	AT3G56970.1		Chr2	17228760	17231051	Chr3	21125725	21128075	240,240,240,1.0
AT2G41290.1	AT3G57010.1		Chr2	17237727	17240609	Chr3	21147615	21150238	240,240,240,1.0
AT2G41310.1	AT3G57040.1		Chr2	17301572	17304211	Chr3	21174395	21177194	240,240,240,1.0
AT2G41330.1	AT3G57070.1		Chr2	17332050	17337492	Chr3	21211014	21216836	240,240,240,1.0
AT2G41340.1	AT3G57080.1		Chr2	17347304	17355103	Chr3	21220387	21225424	240,240,240,1.0
AT2G41370.1	AT3G57130.1		Chr2	17355299	17357622	Chr3	21226733	21228475	240,240,240,1.0
AT2G41451.1	AT3G57200.1		Chr2	17410672	17417820	Chr3	21243136	21251121	240,240,240,1.0
AT2G41490.1	AT3G57220.1		Chr2	17429229	17436305	Chr3	21262986	21265827	240,240,240,1.0
AT2G41560.1	AT3G57330.1		Chr2	17457699	17459691	Chr3	21277270	21279371	240,240,240,1.0
AT2G41620.1	AT3G57350.1		Chr2	17461655	17464242	Chr3	21283338	21285941	240,240,240,1.0
AT2G41630.1	AT3G57370.1		Chr2	17467282	17470157	Chr3	21296457	21299704	240,240,240,1.0
AT2G41640.1	AT3G57380.1		Chr2	17470865	17472984	Chr3	21301397	21303230	240,240,240,1.0
AT2G41740.1	AT3G57410.1		Chr2	17474545	17477266	Chr3	21306723	21309464	240,240,240,1.0
AT2G41770.1	AT3G57420.1		Chr2	17495506	17496187	Chr3	21384146	21384605	240,240,240,1.0
AT2G41790.1	AT3G57460.1		Chr2	17507343	17508616	Chr3	21506572	21507739	240,240,240,1.0
AT2G41835.1	AT3G57480.1		Chr2	17514118	17519303	Chr3	21492167	21497312	240,240,240,1.0
AT2G41850.1	AT3G57510.1		Chr2	17523071	17526126	Chr3	21488462	21491518	240,240,240,1.0
AT2G41860.1	AT3G57530.1		Chr2	17538864	17541245	Chr3	21484362	21487102	240,240,240,1.0
AT2G41870.1	AT3G57540.1		Chr2	17551475	17553028	Chr3	21479380	21481349	240,240,240,1.0
AT2G41880.5	AT3G57550.2		Chr2	17566014	17568226	Chr3	21475805	21477620	240,240,240,1.0
AT2G41905.1	AT3G57690.1		Chr2	17568677	17569669	Chr3	21474870	21475750	240,240,240,1.0
AT2G41940.1	AT3G58070.1		Chr2	17572305	17574679	Chr3	21466919	21469351	240,240,240,1.0
AT2G41960.1	AT3G58050.2		Chr2	17580917	17581956	Chr3	21460335	21461211	240,240,240,1.0
AT2G41980.1	AT3G58040.1		Chr2	17582673	17584492	Chr3	21446856	21448842	240,240,240,1.0
AT2G42030.1	AT3G58030.1		Chr2	17587169	17589671	Chr3	21444243	21446035	240,240,240,1.0
AT2G42065.1	AT3G58020.1		Chr2	17593411	17596665	Chr3	21438084	21441888	240,240,240,1.0
AT2G42130.4	AT3G58010.1		Chr2	17601872	17603705	Chr3	21426285	21428340	240,240,240,1.0
AT2G42140.1	AT3G58000.1		Chr2	17616760	17619736	Chr3	21419449	21422602	240,240,240,1.0
AT2G42150.1	AT3G57980.2		Chr2	17620895	17624852	Chr3	21407789	21411612	240,240,240,1.0
AT2G42180.1	AT3G57950.1		Chr2	17624993	17625940	Chr3	21404574	21405217	240,240,240,1.0
AT2G42190.1	AT3G57930.1		Chr2	17627962	17630797	Chr3	21399516	21402536	240,240,240,1.0
AT2G42200.1	AT3G57920.1		Chr2	17697626	17701417	Chr3	21635162	21639136	240,240,240,1.0
AT2G42230.2	AT3G57890.2		Chr2	17704741	17709060	Chr3	21656484	21660812	240,240,240,1.0
AT2G42260.1	AT3G57860.1		Chr2	17728479	17731836	Chr3	21680027	21683280	240,240,240,1.0
AT2G42290.1	AT3G57830.1		Chr2	17758532	17764155	Chr3	21686743	21693928	240,240,240,1.0
AT2G42300.1	AT3G57800.1		Chr2	17765178	17766888	Chr3	21701520	21703114	240,240,240,1.0
AT2G42310.1	AT3G57785.1		Chr2	17771697	17774647	Chr3	21703385	21706137	240,240,240,1.0
AT2G42320.1	AT3G57780.1		Chr2	17774832	17776320	Chr3	21707247	21708972	240,240,240,1.0
AT2G42500.1	AT3G58500.1		Chr2	17791692	17793142	Chr3	21711445	21713104	240,240,240,1.0
AT2G42520.1	AT3G58570.1		Chr2	17802841	17806073	Chr3	21720773	21723790	240,240,240,1.0
AT2G42580.1	AT3G58620.1		Chr2	17820255	17824013	Chr3	21738160	21741766	240,240,240,1.0
AT2G42640.1	AT3G58640.1		Chr2	17836416	17837618	Chr3	21759350	21760390	240,240,240,1.0
AT2G42650.1	AT3G58660.1		Chr2	17868151	17871275	Chr3	21854640	21858204	240,240,240,1.0
AT2G42670.2	AT3G58670.1		Chr2	17875005	17876779	Chr3	21836406	21838620	240,240,240,1.0
AT2G42680.1	AT3G58680.1		Chr2	17886798	17889087	Chr3	21827905	21830837	240,240,240,1.0
AT2G42740.1	AT3G58700.1		Chr2	17891503	17894635	Chr3	21824696	21827509	240,240,240,1.0
AT2G42790.1	AT3G58740.1		Chr2	17902370	17904443	Chr3	21802770	21805335	240,240,240,1.0
AT2G42830.2	AT3G58780.4		Chr2	17918926	17920496	Chr3	21797058	21798303	240,240,240,1.0
[truncated: 1,374 more rows]
